# Supplementary material for: A distinct assembly pathway of the human 39S late pre-mitoribosome
Source: Nat Commun. 2021 Jul 27;12:4544. doi: 10.1038/s41467-021-24818-x (PMC8316566; doi:10.1038/s41467-021-24818-x)
Supplement: Supplementary file 3 — Dataset 1 [file 41467_2021_24818_MOESM3_ESM.xlsx]

## Sheet: Cheng 2
Family	Member	Database	Accession	Score	Mass	Num. of matches	Num. of significant matches	Num. of sequences	Num. of significant sequences	emPAI	Description
3	1	SwissProt	HNRPR_HUMAN	408	71189	14	14	8	8	0.53	Heterogeneous nuclear ribonucleoprotein R OS=Homo sapiens GN=HNRNPR PE=1 SV=1
3	2	SwissProt	HNRPQ_HUMAN	377	69792	16	16	8	8	0.55	Heterogeneous nuclear ribonucleoprotein Q OS=Homo sapiens GN=SYNCRIP PE=1 SV=2
4	1	SwissProt	ODP2_HUMAN	301	69475	11	11	8	8	0.55	Dihydrolipoyllysine-residue acetyltransferase component of pyruvate dehydrogenase complex, mitochondrial OS=Homo sapiens GN=DLAT PE=1 SV=3
5	1	SwissProt	PTCD3_HUMAN	222	79196	8	8	6	6	0.33	Pentatricopeptide repeat domain-containing protein 3, mitochondrial OS=Homo sapiens GN=PTCD3 PE=1 SV=3
6	1	SwissProt	KRT82_HUMAN	208	58008	6	6	2	2	0.14	Keratin, type II cuticular Hb2 OS=Homo sapiens GN=KRT82 PE=1 SV=3
7	1	SwissProt	ODPB_HUMAN	132	39556	3	3	2	2	0.21	Pyruvate dehydrogenase E1 component subunit beta, mitochondrial OS=Homo sapiens GN=PDHB PE=1 SV=3
8	1	SwissProt	MASU1_HUMAN	94	26501	2	2	1	1	0.15	Mitochondrial assembly of ribosomal large subunit protein 1 OS=Homo sapiens GN=MALSU1 PE=1 SV=1
9	1	SwissProt	H2A1A_HUMAN	81	14225	3	3	1	1	0.3	Histone H2A type 1-A OS=Homo sapiens GN=HIST1H2AA PE=1 SV=3
10	1	SwissProt	HSP7C_HUMAN	73	71086	1	1	1	1	0.05	Heat shock cognate 71 kDa protein OS=Homo sapiens GN=HSPA8 PE=1 SV=1
11	1	SwissProt	DCD_HUMAN	69	11393	2	2	1	1	0.38	Dermcidin OS=Homo sapiens GN=DCD PE=1 SV=2
12	1	SwissProt	PLAK_HUMAN	61	82447	1	1	1	1	0.05	Junction plakoglobin OS=Homo sapiens GN=JUP PE=1 SV=3
13	1	SwissProt	H3C_HUMAN	60	15320	1	1	1	1	0.27	Histone H3.3C OS=Homo sapiens GN=H3F3C PE=1 SV=3
14	1	SwissProt	PTCD1_HUMAN	60	79444	1	1	1	1	0.05	Pentatricopeptide repeat-containing protein 1, mitochondrial OS=Homo sapiens GN=PTCD1 PE=1 SV=2
15	1	SwissProt	RS27A_HUMAN	41	18302	1	1	1	1	0.22	Ubiquitin-40S ribosomal protein S27a OS=Homo sapiens GN=RPS27A PE=1 SV=2
16	1	SwissProt	KR111_HUMAN	40	18408	2	2	1	1	0.22	Keratin-associated protein 11-1 OS=Homo sapiens GN=KRTAP11-1 PE=1 SV=1
17	1	SwissProt	DUS14_HUMAN	40	22473	1	1	1	1	0.18	Dual specificity protein phosphatase 14 OS=Homo sapiens GN=DUSP14 PE=1 SV=1
18	1	SwissProt	RT30_HUMAN	39	50971	1	1	1	1	0.08	39S ribosomal protein S30, mitochondrial OS=Homo sapiens GN=MRPS30 PE=1 SV=2

## Sheet: Cheng 3
Family	Member	Accession	Score	Mass	Num. of matches	Num. of significant matches	Num. of sequences	Num. of significant sequences	emPAI	Description
1	1	ODP2_HUMAN	3464	69475	149	149	19	19	2.24	Dihydrolipoyllysine-residue acetyltransferase component of pyruvate dehydrogenase complex, mitochondrial OS=Homo sapiens GN=DLAT PE=1 SV=3
2	1	HNRPR_HUMAN	1029	71189	43	43	15	15	1.27	Heterogeneous nuclear ribonucleoprotein R OS=Homo sapiens GN=HNRNPR PE=1 SV=1
2	2	HNRPQ_HUMAN	345	69792	14	14	7	7	0.48	Heterogeneous nuclear ribonucleoprotein Q OS=Homo sapiens GN=SYNCRIP PE=1 SV=2
4	1	RM15_HUMAN	820	33573	33	33	13	13	3.46	39S ribosomal protein L15, mitochondrial OS=Homo sapiens GN=MRPL15 PE=1 SV=1
5	1	RM04_HUMAN	683	34955	23	23	6	6	0.94	39S ribosomal protein L4, mitochondrial OS=Homo sapiens GN=MRPL4 PE=1 SV=1
8	1	IF2B1_HUMAN	394	63789	19	19	10	10	0.84	Insulin-like growth factor 2 mRNA-binding protein 1 OS=Homo sapiens GN=IGF2BP1 PE=1 SV=2
9	1	RT30_HUMAN	155	50971	3	3	2	2	0.16	39S ribosomal protein S30, mitochondrial OS=Homo sapiens GN=MRPS30 PE=1 SV=2
10	1	HNRPL_HUMAN	152	64730	6	6	4	4	0.27	Heterogeneous nuclear ribonucleoprotein L OS=Homo sapiens GN=HNRNPL PE=1 SV=2
11	1	DCD_HUMAN	95	11393	3	3	1	1	0.39	Dermcidin OS=Homo sapiens GN=DCD PE=1 SV=2
12	1	MASU1_HUMAN	73	26501	1	1	1	1	0.16	Mitochondrial assembly of ribosomal large subunit protein 1 OS=Homo sapiens GN=MALSU1 PE=1 SV=1
13	1	CYTA_HUMAN	47	11000	2	2	2	2	0.97	Cystatin-A OS=Homo sapiens GN=CSTA PE=1 SV=1
14	1	GNL3_HUMAN	46	62476	1	1	1	1	0.06	Guanine nucleotide-binding protein-like 3 OS=Homo sapiens GN=GNL3 PE=1 SV=2
15	1	RM39_HUMAN	36	39209	1	1	1	1	0.1	39S ribosomal protein L39, mitochondrial OS=Homo sapiens GN=MRPL39 PE=1 SV=3

## Sheet: Cheng 4
Family	Member	Accession	Score	Mass	Num. of matches	Num. of significant matches	Num. of sequences	Num. of significant sequences	emPAI	Description
3	1	ODO2_HUMAN	1053	49072	38	38	11	11	1.39	Dihydrolipoyllysine-residue succinyltransferase component of 2-oxoglutarate dehydrogenase complex, mitochondrial OS=Homo sapiens GN=DLST PE=1 SV=4
4	1	ODPX_HUMAN	1011	54321	43	43	10	10	1.04	Pyruvate dehydrogenase protein X component, mitochondrial OS=Homo sapiens GN=PDHX PE=1 SV=3
5	1	RT30_HUMAN	808	50971	30	30	7	7	0.84	39S ribosomal protein S30, mitochondrial OS=Homo sapiens GN=MRPS30 PE=1 SV=2
6	1	ODP2_HUMAN	529	69475	26	26	11	11	0.85	Dihydrolipoyllysine-residue acetyltransferase component of pyruvate dehydrogenase complex, mitochondrial OS=Homo sapiens GN=DLAT PE=1 SV=3
7	1	ATPB_HUMAN	504	56525	21	21	11	11	1.13	ATP synthase subunit beta, mitochondrial OS=Homo sapiens GN=ATP5B PE=1 SV=3
8	1	DDX28_HUMAN	492	59777	27	27	14	14	1.48	Probable ATP-dependent RNA helicase DDX28 OS=Homo sapiens GN=DDX28 PE=1 SV=2
9	1	DLDH_HUMAN	483	54723	17	17	6	6	0.53	Dihydrolipoyl dehydrogenase, mitochondrial OS=Homo sapiens GN=DLD PE=1 SV=2
10	1	HNRPK_HUMAN	414	51234	23	23	13	13	1.67	Heterogeneous nuclear ribonucleoprotein K OS=Homo sapiens GN=HNRNPK PE=1 SV=1
11	1	RM04_HUMAN	362	34955	18	18	6	6	0.94	39S ribosomal protein L4, mitochondrial OS=Homo sapiens GN=MRPL4 PE=1 SV=1
12	1	ATPA_HUMAN	346	59830	14	14	9	9	0.79	ATP synthase subunit alpha, mitochondrial OS=Homo sapiens GN=ATP5A1 PE=1 SV=1
13	1	HNRPR_HUMAN	334	71189	16	16	7	7	0.47	Heterogeneous nuclear ribonucleoprotein R OS=Homo sapiens GN=HNRNPR PE=1 SV=1
13	2	HNRPQ_HUMAN	167	69792	8	8	4	4	0.25	Heterogeneous nuclear ribonucleoprotein Q OS=Homo sapiens GN=SYNCRIP PE=1 SV=2
14	1	RM15_HUMAN	232	33573	10	10	6	6	0.99	39S ribosomal protein L15, mitochondrial OS=Homo sapiens GN=MRPL15 PE=1 SV=1
15	1	HNRPL_HUMAN	227	64730	11	11	6	6	0.43	Heterogeneous nuclear ribonucleoprotein L OS=Homo sapiens GN=HNRNPL PE=1 SV=2
16	1	MRM3_HUMAN	212	47280	6	6	4	4	0.39	rRNA methyltransferase 3, mitochondrial OS=Homo sapiens GN=MRM3 PE=1 SV=2
17	1	YBOX3_HUMAN	163	40066	3	3	2	2	0.21	Y-box-binding protein 3 OS=Homo sapiens GN=YBX3 PE=1 SV=4
18	1	FAKD2_HUMAN	157	82396	5	5	4	4	0.21	FAST kinase domain-containing protein 2, mitochondrial OS=Homo sapiens GN=FASTKD2 PE=1 SV=1
19	1	DCD_HUMAN	136	11393	4	4	2	2	0.92	Dermcidin OS=Homo sapiens GN=DCD PE=1 SV=2
20	1	ODPA_HUMAN	119	43964	3	3	2	2	0.19	Pyruvate dehydrogenase E1 component subunit alpha, somatic form, mitochondrial OS=Homo sapiens GN=PDHA1 PE=1 SV=3
21	1	HNRH1_HUMAN	113	49488	5	5	3	3	0.26	Heterogeneous nuclear ribonucleoprotein H OS=Homo sapiens GN=HNRNPH1 PE=1 SV=4
22	1	RM50_HUMAN	106	18487	6	6	3	3	0.85	39S ribosomal protein L50, mitochondrial OS=Homo sapiens GN=MRPL50 PE=1 SV=2
23	1	TCPG_HUMAN	105	61075	2	2	1	1	0.07	T-complex protein 1 subunit gamma OS=Homo sapiens GN=CCT3 PE=1 SV=4
24	1	ICT1_HUMAN	89	23847	2	2	1	1	0.17	Peptidyl-tRNA hydrolase ICT1, mitochondrial OS=Homo sapiens GN=MRPL58 PE=1 SV=1
25	1	TCPE_HUMAN	75	60097	2	2	2	2	0.14	T-complex protein 1 subunit epsilon OS=Homo sapiens GN=CCT5 PE=1 SV=1
26	1	TCPQ_HUMAN	75	60163	3	3	3	3	0.21	T-complex protein 1 subunit theta OS=Homo sapiens GN=CCT8 PE=1 SV=4
27	1	CH60_HUMAN	67	61190	1	1	1	1	0.07	60 kDa heat shock protein, mitochondrial OS=Homo sapiens GN=HSPD1 PE=1 SV=2
28	1	RM19_HUMAN	66	33804	3	3	3	3	0.41	39S ribosomal protein L19, mitochondrial OS=Homo sapiens GN=MRPL19 PE=1 SV=2
29	1	RM39_HUMAN	63	39209	1	1	1	1	0.1	39S ribosomal protein L39, mitochondrial OS=Homo sapiens GN=MRPL39 PE=1 SV=3
30	1	FBW1B_HUMAN	62	63269	1	1	1	1	0.06	F-box/WD repeat-containing protein 11 OS=Homo sapiens GN=FBXW11 PE=1 SV=1
31	1	RM44_HUMAN	58	37860	1	1	1	1	0.11	39S ribosomal protein L44, mitochondrial OS=Homo sapiens GN=MRPL44 PE=1 SV=1
32	1	TCPA_HUMAN	52	60828	1	1	1	1	0.07	T-complex protein 1 subunit alpha OS=Homo sapiens GN=TCP1 PE=1 SV=1
33	1	ODPB_HUMAN	51	39556	2	2	2	2	0.22	Pyruvate dehydrogenase E1 component subunit beta, mitochondrial OS=Homo sapiens GN=PDHB PE=1 SV=3
34	1	RM38_HUMAN	51	44974	1	1	1	1	0.09	39S ribosomal protein L38, mitochondrial OS=Homo sapiens GN=MRPL38 PE=1 SV=2
35	1	FILA2_HUMAN	50	249320	2	2	1	1	0.02	Filaggrin-2 OS=Homo sapiens GN=FLG2 PE=1 SV=1
36	1	HNRDL_HUMAN	48	46583	1	1	1	1	0.09	Heterogeneous nuclear ribonucleoprotein D-like OS=Homo sapiens GN=HNRNPDL PE=1 SV=3
37	1	TCPD_HUMAN	45	58410	1	1	1	1	0.07	T-complex protein 1 subunit delta OS=Homo sapiens GN=CCT4 PE=1 SV=4
38	1	PDK3_HUMAN	37	47083	2	2	1	1	0.09	[Pyruvate dehydrogenase (acetyl-transferring)] kinase isozyme 3, mitochondrial OS=Homo sapiens GN=PDK3 PE=1 SV=1
39	1	CASPC_HUMAN	35	39130	1	1	1	1	0.1	Inactive caspase-12 OS=Homo sapiens GN=CASP12 PE=2 SV=2
40	1	TCPH_HUMAN	34	59851	1	1	1	1	0.07	T-complex protein 1 subunit eta OS=Homo sapiens GN=CCT7 PE=1 SV=2

## Sheet: Cheng 5
Family	Member	Accession	Score	Mass	Num. of matches	Num. of significant matches	Num. of sequences	Num. of significant sequences	emPAI	Description
3	1	RM38_HUMAN	874	44974	49	49	10	10	1.36	39S ribosomal protein L38, mitochondrial OS=Homo sapiens GN=MRPL38 PE=1 SV=2
4	1	RM37_HUMAN	740	48609	31	31	9	9	1.05	39S ribosomal protein L37, mitochondrial OS=Homo sapiens GN=MRPL37 PE=1 SV=2
5	1	YBOX1_HUMAN	510	35903	14	14	5	5	0.71	Nuclease-sensitive element-binding protein 1 OS=Homo sapiens GN=YBX1 PE=1 SV=3
6	1	RBMX_HUMAN	364	42306	17	17	8	8	1.07	RNA-binding motif protein, X chromosome OS=Homo sapiens GN=RBMX PE=1 SV=3
7	1	ODPA_HUMAN	289	43964	11	11	4	4	0.42	Pyruvate dehydrogenase E1 component subunit alpha, somatic form, mitochondrial OS=Homo sapiens GN=PDHA1 PE=1 SV=3
8	1	ILF2_HUMAN	225	43267	14	14	8	8	1.04	Interleukin enhancer-binding factor 2 OS=Homo sapiens GN=ILF2 PE=1 SV=2
9	1	HNRPD_HUMAN	175	38584	4	4	1	1	0.1	Heterogeneous nuclear ribonucleoprotein D0 OS=Homo sapiens GN=HNRNPD PE=1 SV=1
10	1	RT27_HUMAN	103	47929	5	5	4	4	0.38	28S ribosomal protein S27, mitochondrial OS=Homo sapiens GN=MRPS27 PE=1 SV=3
11	1	PDK3_HUMAN	96	47083	5	5	3	3	0.28	[Pyruvate dehydrogenase (acetyl-transferring)] kinase isozyme 3, mitochondrial OS=Homo sapiens GN=PDK3 PE=1 SV=1
12	1	RT30_HUMAN	89	50971	3	3	2	2	0.16	39S ribosomal protein S30, mitochondrial OS=Homo sapiens GN=MRPS30 PE=1 SV=2
13	1	DCD_HUMAN	86	11393	2	2	1	1	0.38	Dermcidin OS=Homo sapiens GN=DCD PE=1 SV=2
14	1	RM10_HUMAN	73	29496	1	1	1	1	0.14	39S ribosomal protein L10, mitochondrial OS=Homo sapiens GN=MRPL10 PE=1 SV=3
15	1	RM04_HUMAN	65	34955	4	4	3	3	0.39	39S ribosomal protein L4, mitochondrial OS=Homo sapiens GN=MRPL4 PE=1 SV=1
16	1	CALL5_HUMAN	60	15883	1	1	1	1	0.27	Calmodulin-like protein 5 OS=Homo sapiens GN=CALML5 PE=1 SV=2
17	1	MRM3_HUMAN	55	47280	1	1	1	1	0.09	rRNA methyltransferase 3, mitochondrial OS=Homo sapiens GN=MRM3 PE=1 SV=2
18	1	SYYM_HUMAN	54	53398	1	1	1	1	0.08	Tyrosine--tRNA ligase, mitochondrial OS=Homo sapiens GN=YARS2 PE=1 SV=2
19	1	GTPBA_HUMAN	51	43196	2	2	2	2	0.2	GTP-binding protein 10 OS=Homo sapiens GN=GTPBP10 PE=1 SV=1
20	1	MTEF3_HUMAN	40	48057	1	1	1	1	0.08	Transcription termination factor 3, mitochondrial OS=Homo sapiens GN=MTERF3 PE=1 SV=2
21	1	HORN_HUMAN	40	283156	1	1	1	1	0.01	Hornerin OS=Homo sapiens GN=HRNR PE=1 SV=2
22	1	RM50_HUMAN	37	18487	1	1	1	1	0.23	39S ribosomal protein L50, mitochondrial OS=Homo sapiens GN=MRPL50 PE=1 SV=2

## Sheet: Cheng 6
Family	Member	Accession	Score	Mass	Num. of matches	Num. of significant matches	Num. of sequences	Num. of significant sequences	emPAI	Description
2	1	ODPA_HUMAN	845	43964	44	44	13	13	2.14	Pyruvate dehydrogenase E1 component subunit alpha, somatic form, mitochondrial OS=Homo sapiens GN=PDHA1 PE=1 SV=3
3	1	RM37_HUMAN	795	48609	36	36	9	9	1.05	39S ribosomal protein L37, mitochondrial OS=Homo sapiens GN=MRPL37 PE=1 SV=2
5	1	RT29_HUMAN	412	45886	16	16	6	6	0.66	28S ribosomal protein S29, mitochondrial OS=Homo sapiens GN=DAP3 PE=1 SV=1
6	1	RT22_HUMAN	374	41428	21	21	10	10	1.55	28S ribosomal protein S22, mitochondrial OS=Homo sapiens GN=MRPS22 PE=1 SV=1
7	1	RM38_HUMAN	317	44974	21	21	7	7	0.83	39S ribosomal protein L38, mitochondrial OS=Homo sapiens GN=MRPL38 PE=1 SV=2
8	1	ROAA_HUMAN	277	36318	10	10	3	3	0.38	Heterogeneous nuclear ribonucleoprotein A/B OS=Homo sapiens GN=HNRNPAB PE=1 SV=2
9	1	ODPB_HUMAN	261	39556	13	13	5	5	0.63	Pyruvate dehydrogenase E1 component subunit beta, mitochondrial OS=Homo sapiens GN=PDHB PE=1 SV=3
10	1	HNRPC_HUMAN	227	33708	11	11	5	5	0.77	Heterogeneous nuclear ribonucleoproteins C1/C2 OS=Homo sapiens GN=HNRNPC PE=1 SV=4
11	1	RT31_HUMAN	225	45406	9	9	5	5	0.53	28S ribosomal protein S31, mitochondrial OS=Homo sapiens GN=MRPS31 PE=1 SV=3
12	1	ROA2_HUMAN	193	37465	9	9	5	5	0.67	Heterogeneous nuclear ribonucleoproteins A2/B1 OS=Homo sapiens GN=HNRNPA2B1 PE=1 SV=2
12	2	ROA3_HUMAN	75	39803	2	2	2	2	0.21	Heterogeneous nuclear ribonucleoprotein A3 OS=Homo sapiens GN=HNRNPA3 PE=1 SV=2
12	3	RA1L2_HUMAN	61	34378	2	2	2	2	0.25	Heterogeneous nuclear ribonucleoprotein A1-like 2 OS=Homo sapiens GN=HNRNPA1L2 PE=2 SV=2
13	1	RT09_HUMAN	190	46038	9	9	5	5	0.52	28S ribosomal protein S9, mitochondrial OS=Homo sapiens GN=MRPS9 PE=1 SV=2
14	1	GTPBA_HUMAN	181	43196	7	7	5	5	0.57	GTP-binding protein 10 OS=Homo sapiens GN=GTPBP10 PE=1 SV=1
15	1	RT05_HUMAN	119	48498	3	3	2	2	0.17	28S ribosomal protein S5, mitochondrial OS=Homo sapiens GN=MRPS5 PE=1 SV=2
16	1	NSUN4_HUMAN	105	43641	4	4	2	2	0.19	5-methylcytosine rRNA methyltransferase NSUN4 OS=Homo sapiens GN=NSUN4 PE=1 SV=2
17	1	ACTB_HUMAN	104	42058	6	6	4	4	0.44	Actin, cytoplasmic 1 OS=Homo sapiens GN=ACTB PE=1 SV=1
18	1	RM39_HUMAN	92	39209	5	5	3	3	0.34	39S ribosomal protein L39, mitochondrial OS=Homo sapiens GN=MRPL39 PE=1 SV=3
19	1	HNRPD_HUMAN	80	38584	1	1	1	1	0.11	Heterogeneous nuclear ribonucleoprotein D0 OS=Homo sapiens GN=HNRNPD PE=1 SV=1
20	1	MTEF4_HUMAN	77	44510	2	2	1	1	0.09	Transcription termination factor 4, mitochondrial OS=Homo sapiens GN=MTERF4 PE=1 SV=3
21	1	EBP2_HUMAN	69	34888	2	2	1	1	0.12	Probable rRNA-processing protein EBP2 OS=Homo sapiens GN=EBNA1BP2 PE=1 SV=2
22	1	RT35_HUMAN	69	37111	4	4	3	3	0.37	28S ribosomal protein S35, mitochondrial OS=Homo sapiens GN=MRPS35 PE=1 SV=1
23	1	DCD_HUMAN	68	11393	2	2	1	1	0.39	Dermcidin OS=Homo sapiens GN=DCD PE=1 SV=2
24	1	ILF2_HUMAN	66	43267	2	2	2	2	0.2	Interleukin enhancer-binding factor 2 OS=Homo sapiens GN=ILF2 PE=1 SV=2
25	1	ERAL1_HUMAN	62	48842	2	2	2	2	0.17	GTPase Era, mitochondrial OS=Homo sapiens GN=ERAL1 PE=1 SV=2
26	1	RM01_HUMAN	57	37117	1	1	1	1	0.11	39S ribosomal protein L1, mitochondrial OS=Homo sapiens GN=MRPL1 PE=1 SV=2
27	1	ICT1_HUMAN	56	23847	1	1	1	1	0.17	Peptidyl-tRNA hydrolase ICT1, mitochondrial OS=Homo sapiens GN=MRPL58 PE=1 SV=1
28	1	MTG2_HUMAN	49	44334	2	2	2	2	0.19	Mitochondrial ribosome-associated GTPase 2 OS=Homo sapiens GN=MTG2 PE=1 SV=1
29	1	RUSD4_HUMAN	43	42584	1	1	1	1	0.1	Mitochondrial RNA pseudouridine synthase RPUSD4 OS=Homo sapiens GN=RPUSD4 PE=1 SV=1
30	1	RM10_HUMAN	41	29496	1	1	1	1	0.14	39S ribosomal protein L10, mitochondrial OS=Homo sapiens GN=MRPL10 PE=1 SV=3
31	1	RM19_HUMAN	40	33804	1	1	1	1	0.12	39S ribosomal protein L19, mitochondrial OS=Homo sapiens GN=MRPL19 PE=1 SV=2
32	1	FABD_HUMAN	38	43398	1	1	1	1	0.09	Malonyl-CoA-acyl carrier protein transacylase, mitochondrial OS=Homo sapiens GN=MCAT PE=1 SV=2
33	1	ODPX_HUMAN	37	54321	1	1	1	1	0.07	Pyruvate dehydrogenase protein X component, mitochondrial OS=Homo sapiens GN=PDHX PE=1 SV=3
34	1	RT27_HUMAN	37	47929	1	1	1	1	0.08	28S ribosomal protein S27, mitochondrial OS=Homo sapiens GN=MRPS27 PE=1 SV=3

## Sheet: Cheng 7
Family	Member	Accession	Score	Mass	Num. of matches	Num. of significant matches	Num. of sequences	Num. of significant sequences	emPAI	Description
1	1	ODPB_HUMAN	1460	39556	60	60	12	12	2.54	Pyruvate dehydrogenase E1 component subunit beta, mitochondrial OS=Homo sapiens GN=PDHB PE=1 SV=3
3	1	RM44_HUMAN	896	37860	39	39	10	10	1.76	39S ribosomal protein L44, mitochondrial OS=Homo sapiens GN=MRPL44 PE=1 SV=1
4	1	RM39_HUMAN	793	39209	45	45	14	14	2.95	39S ribosomal protein L39, mitochondrial OS=Homo sapiens GN=MRPL39 PE=1 SV=3
6	1	RM03_HUMAN	370	38898	24	24	9	9	1.44	39S ribosomal protein L3, mitochondrial OS=Homo sapiens GN=MRPL3 PE=1 SV=1
7	1	RT22_HUMAN	276	41428	15	15	8	8	1.1	28S ribosomal protein S22, mitochondrial OS=Homo sapiens GN=MRPS22 PE=1 SV=1
8	1	ROA0_HUMAN	205	30996	10	10	5	5	0.85	Heterogeneous nuclear ribonucleoprotein A0 OS=Homo sapiens GN=HNRNPA0 PE=1 SV=1
8	2	RA1L2_HUMAN	71	34378	4	4	2	2	0.25	Heterogeneous nuclear ribonucleoprotein A1-like 2 OS=Homo sapiens GN=HNRNPA1L2 PE=2 SV=2
9	1	ODPA_HUMAN	203	43964	8	8	3	3	0.3	Pyruvate dehydrogenase E1 component subunit alpha, somatic form, mitochondrial OS=Homo sapiens GN=PDHA1 PE=1 SV=3
10	1	RM01_HUMAN	157	37117	9	9	5	5	0.68	39S ribosomal protein L1, mitochondrial OS=Homo sapiens GN=MRPL1 PE=1 SV=2
11	1	RM19_HUMAN	152	33804	5	5	4	4	0.57	39S ribosomal protein L19, mitochondrial OS=Homo sapiens GN=MRPL19 PE=1 SV=2
12	1	DCD_HUMAN	152	11393	6	6	3	3	1.64	Dermcidin OS=Homo sapiens GN=DCD PE=1 SV=2
13	1	RM15_HUMAN	152	33573	8	8	6	6	0.99	39S ribosomal protein L15, mitochondrial OS=Homo sapiens GN=MRPL15 PE=1 SV=1
14	1	RM04_HUMAN	138	34955	8	8	3	3	0.39	39S ribosomal protein L4, mitochondrial OS=Homo sapiens GN=MRPL4 PE=1 SV=1
15	1	HNRPC_HUMAN	120	33708	7	7	5	5	0.76	Heterogeneous nuclear ribonucleoproteins C1/C2 OS=Homo sapiens GN=HNRNPC PE=1 SV=4
16	1	MTEF4_HUMAN	109	44510	3	3	2	2	0.19	Transcription termination factor 4, mitochondrial OS=Homo sapiens GN=MTERF4 PE=1 SV=3
17	1	TRUB2_HUMAN	106	36961	8	8	6	6	0.86	Mitochondrial mRNA pseudouridine synthase TRUB2 OS=Homo sapiens GN=TRUB2 PE=1 SV=1
18	1	CYTA_HUMAN	75	11000	3	3	2	2	0.96	Cystatin-A OS=Homo sapiens GN=CSTA PE=1 SV=1
19	1	NSUN4_HUMAN	60	43641	2	2	1	1	0.09	5-methylcytosine rRNA methyltransferase NSUN4 OS=Homo sapiens GN=NSUN4 PE=1 SV=2
20	1	ODO1_HUMAN	57	117080	1	1	1	1	0.03	2-oxoglutarate dehydrogenase, mitochondrial OS=Homo sapiens GN=OGDH PE=1 SV=3
21	1	ICT1_HUMAN	53	23847	1	1	1	1	0.17	Peptidyl-tRNA hydrolase ICT1, mitochondrial OS=Homo sapiens GN=MRPL58 PE=1 SV=1
22	1	KBTB3_HUMAN	52	70800	2	2	1	1	0.06	Kelch repeat and BTB domain-containing protein 3 OS=Homo sapiens GN=KBTBD3 PE=2 SV=2
23	1	RM10_HUMAN	51	29496	1	1	1	1	0.14	39S ribosomal protein L10, mitochondrial OS=Homo sapiens GN=MRPL10 PE=1 SV=3
24	1	ODP2_HUMAN	50	69475	1	1	1	1	0.06	Dihydrolipoyllysine-residue acetyltransferase component of pyruvate dehydrogenase complex, mitochondrial OS=Homo sapiens GN=DLAT PE=1 SV=3
25	1	ODPX_HUMAN	49	54321	1	1	1	1	0.07	Pyruvate dehydrogenase protein X component, mitochondrial OS=Homo sapiens GN=PDHX PE=1 SV=3
26	1	LYSC_HUMAN	44	16990	1	1	1	1	0.25	Lysozyme C OS=Homo sapiens GN=LYZ PE=1 SV=1
27	1	APOD_HUMAN	44	21552	1	1	1	1	0.19	Apolipoprotein D OS=Homo sapiens GN=APOD PE=1 SV=1
28	1	ZA2G_HUMAN	43	34469	1	1	1	1	0.12	Zinc-alpha-2-glycoprotein OS=Homo sapiens GN=AZGP1 PE=1 SV=2

## Sheet: Cheng 8
Family	Member	Accession	Score	Mass	Num. of matches	Num. of significant matches	Num. of sequences	Num. of significant sequences	emPAI	Description
1	1	RM01_HUMAN	1116	37117	54	54	11	11	2.12	39S ribosomal protein L1, mitochondrial OS=Homo sapiens GN=MRPL1 PE=1 SV=2
4	1	RM15_HUMAN	737	33573	30	30	10	10	2.14	39S ribosomal protein L15, mitochondrial OS=Homo sapiens GN=MRPL15 PE=1 SV=1
5	1	RM44_HUMAN	599	37860	24	24	6	6	0.84	39S ribosomal protein L44, mitochondrial OS=Homo sapiens GN=MRPL44 PE=1 SV=1
7	1	RM45_HUMAN	507	35618	33	33	11	11	2.27	39S ribosomal protein L45, mitochondrial OS=Homo sapiens GN=MRPL45 PE=1 SV=2
8	1	ODPB_HUMAN	372	39556	15	15	6	6	0.79	Pyruvate dehydrogenase E1 component subunit beta, mitochondrial OS=Homo sapiens GN=PDHB PE=1 SV=3
9	1	ROA0_HUMAN	264	30996	7	7	5	5	0.85	Heterogeneous nuclear ribonucleoprotein A0 OS=Homo sapiens GN=HNRNPA0 PE=1 SV=1
10	1	RM04_HUMAN	260	34955	13	13	5	5	0.73	39S ribosomal protein L4, mitochondrial OS=Homo sapiens GN=MRPL4 PE=1 SV=1
11	1	H12_HUMAN	208	21352	8	8	5	5	1.44	Histone H1.2 OS=Homo sapiens GN=HIST1H1C PE=1 SV=2
12	1	RM39_HUMAN	191	39209	11	11	5	5	0.63	39S ribosomal protein L39, mitochondrial OS=Homo sapiens GN=MRPL39 PE=1 SV=3
13	1	RM03_HUMAN	128	38898	11	11	4	4	0.49	39S ribosomal protein L3, mitochondrial OS=Homo sapiens GN=MRPL3 PE=1 SV=1
14	1	RM19_HUMAN	112	33804	6	6	4	4	0.57	39S ribosomal protein L19, mitochondrial OS=Homo sapiens GN=MRPL19 PE=1 SV=2
15	1	DCD_HUMAN	107	11393	3	3	2	2	0.91	Dermcidin OS=Homo sapiens GN=DCD PE=1 SV=2
16	1	RM46_HUMAN	67	31801	1	1	1	1	0.13	39S ribosomal protein L46, mitochondrial OS=Homo sapiens GN=MRPL46 PE=1 SV=1
17	1	ODP2_HUMAN	58	69475	1	1	1	1	0.06	Dihydrolipoyllysine-residue acetyltransferase component of pyruvate dehydrogenase complex, mitochondrial OS=Homo sapiens GN=DLAT PE=1 SV=3
18	1	NGRN_HUMAN	56	32504	1	1	1	1	0.12	Neugrin OS=Homo sapiens GN=NGRN PE=1 SV=2
19	1	RM24_HUMAN	50	25015	1	1	1	1	0.16	39S ribosomal protein L24, mitochondrial OS=Homo sapiens GN=MRPL24 PE=1 SV=1
20	1	CYTA_HUMAN	40	11000	1	1	1	1	0.4	Cystatin-A OS=Homo sapiens GN=CSTA PE=1 SV=1

## Sheet: Cheng 9
Family	Member	Accession	Score	Mass	Num. of matches	Num. of significant matches	Num. of sequences	Num. of significant sequences	emPAI	Description
3	1	RM19_HUMAN	771	33804	41	41	10	10	2.12	39S ribosomal protein L19, mitochondrial OS=Homo sapiens GN=MRPL19 PE=1 SV=2
4	1	RM46_HUMAN	712	31801	25	25	8	8	1.64	39S ribosomal protein L46, mitochondrial OS=Homo sapiens GN=MRPL46 PE=1 SV=1
5	1	RM28_HUMAN	655	30254	47	47	12	12	3.59	39S ribosomal protein L28, mitochondrial OS=Homo sapiens GN=MRPL28 PE=1 SV=4
6	1	RM45_HUMAN	288	35618	22	22	10	10	1.95	39S ribosomal protein L45, mitochondrial OS=Homo sapiens GN=MRPL45 PE=1 SV=2
7	1	H12_HUMAN	202	21352	10	10	5	5	1.45	Histone H1.2 OS=Homo sapiens GN=HIST1H1C PE=1 SV=2
8	1	RT18B_HUMAN	167	29725	8	8	3	3	0.47	28S ribosomal protein S18b, mitochondrial OS=Homo sapiens GN=MRPS18B PE=1 SV=1
9	1	RM02_HUMAN	164	33570	4	4	3	3	0.41	39S ribosomal protein L2, mitochondrial OS=Homo sapiens GN=MRPL2 PE=1 SV=2
10	1	H1X_HUMAN	160	22474	5	5	2	2	0.41	Histone H1x OS=Homo sapiens GN=H1FX PE=1 SV=1
11	1	RT02_HUMAN	114	33518	8	8	6	6	0.99	28S ribosomal protein S2, mitochondrial OS=Homo sapiens GN=MRPS2 PE=1 SV=1
12	1	DCD_HUMAN	84	11393	2	2	2	2	0.92	Dermcidin OS=Homo sapiens GN=DCD PE=1 SV=2
13	1	RS3_HUMAN	80	26845	1	1	1	1	0.15	40S ribosomal protein S3 OS=Homo sapiens GN=RPS3 PE=1 SV=2
14	1	ICT1_HUMAN	74	23847	1	1	1	1	0.17	Peptidyl-tRNA hydrolase ICT1, mitochondrial OS=Homo sapiens GN=MRPL58 PE=1 SV=1
15	1	PSA4_HUMAN	67	29755	2	2	2	2	0.3	Proteasome subunit alpha type-4 OS=Homo sapiens GN=PSMA4 PE=1 SV=1
16	1	ODPB_HUMAN	66	39556	1	1	1	1	0.1	Pyruvate dehydrogenase E1 component subunit beta, mitochondrial OS=Homo sapiens GN=PDHB PE=1 SV=3
17	1	RM24_HUMAN	62	25015	2	2	1	1	0.17	39S ribosomal protein L24, mitochondrial OS=Homo sapiens GN=MRPL24 PE=1 SV=1
18	1	RL7_HUMAN	61	29265	1	1	1	1	0.14	60S ribosomal protein L7 OS=Homo sapiens GN=RPL7 PE=1 SV=1
19	1	PSA1_HUMAN	56	29827	1	1	1	1	0.14	Proteasome subunit alpha type-1 OS=Homo sapiens GN=PSMA1 PE=1 SV=1
20	1	RM48_HUMAN	44	24036	2	2	2	2	0.37	39S ribosomal protein L48, mitochondrial OS=Homo sapiens GN=MRPL48 PE=1 SV=2
21	1	RS6_HUMAN	44	28837	1	1	1	1	0.14	40S ribosomal protein S6 OS=Homo sapiens GN=RPS6 PE=1 SV=1
22	1	TPGS2_HUMAN	44	33529	1	1	1	1	0.12	Tubulin polyglutamylase complex subunit 2 OS=Homo sapiens GN=TPGS2 PE=2 SV=2
23	1	RM40_HUMAN	43	24475	1	1	1	1	0.17	39S ribosomal protein L40, mitochondrial OS=Homo sapiens GN=MRPL40 PE=1 SV=1
24	1	RM15_HUMAN	41	33573	1	1	1	1	0.12	39S ribosomal protein L15, mitochondrial OS=Homo sapiens GN=MRPL15 PE=1 SV=1

## Sheet: Cheng 10
Family	Member	Accession	Score	Mass	Num. of matches	Num. of significant matches	Num. of sequences	Num. of significant sequences	emPAI	Description
2	1	G45IP_HUMAN	556	25426	32	32	8	8	2.34	Growth arrest and DNA damage-inducible proteins-interacting protein 1 OS=Homo sapiens GN=GADD45GIP1 PE=1 SV=1
4	1	RM02_HUMAN	443	33570	14	14	4	4	0.58	39S ribosomal protein L2, mitochondrial OS=Homo sapiens GN=MRPL2 PE=1 SV=2
5	1	RM16_HUMAN	349	28489	13	13	4	4	0.71	39S ribosomal protein L16, mitochondrial OS=Homo sapiens GN=MRPL16 PE=1 SV=1
6	1	RM09_HUMAN	312	30398	18	18	6	6	1.14	39S ribosomal protein L9, mitochondrial OS=Homo sapiens GN=MRPL9 PE=1 SV=2
7	1	RM24_HUMAN	300	25015	19	19	7	7	1.93	39S ribosomal protein L24, mitochondrial OS=Homo sapiens GN=MRPL24 PE=1 SV=1
8	1	RM10_HUMAN	177	29496	9	9	2	2	0.3	39S ribosomal protein L10, mitochondrial OS=Homo sapiens GN=MRPL10 PE=1 SV=3
9	1	RT23_HUMAN	122	21815	5	5	3	3	0.69	28S ribosomal protein S23, mitochondrial OS=Homo sapiens GN=MRPS23 PE=1 SV=2
10	1	ICT1_HUMAN	81	23847	2	2	1	1	0.17	Peptidyl-tRNA hydrolase ICT1, mitochondrial OS=Homo sapiens GN=MRPL58 PE=1 SV=1
11	1	RM46_HUMAN	76	31801	3	3	1	1	0.13	39S ribosomal protein L46, mitochondrial OS=Homo sapiens GN=MRPL46 PE=1 SV=1
12	1	RT15_HUMAN	75	29939	4	4	3	3	0.47	28S ribosomal protein S15, mitochondrial OS=Homo sapiens GN=MRPS15 PE=1 SV=1
13	1	RT34_HUMAN	70	25692	3	3	2	2	0.35	28S ribosomal protein S34, mitochondrial OS=Homo sapiens GN=MRPS34 PE=1 SV=2
14	1	RT07_HUMAN	69	28232	5	5	3	3	0.51	28S ribosomal protein S7, mitochondrial OS=Homo sapiens GN=MRPS7 PE=1 SV=2
15	1	RS8_HUMAN	69	24480	2	2	2	2	0.37	40S ribosomal protein S8 OS=Homo sapiens GN=RPS8 PE=1 SV=2
16	1	RT02_HUMAN	68	33518	2	2	1	1	0.12	28S ribosomal protein S2, mitochondrial OS=Homo sapiens GN=MRPS2 PE=1 SV=1
17	1	RM48_HUMAN	66	24036	1	1	1	1	0.17	39S ribosomal protein L48, mitochondrial OS=Homo sapiens GN=MRPL48 PE=1 SV=2
18	1	PSA3_HUMAN	66	28647	1	1	1	1	0.14	Proteasome subunit alpha type-3 OS=Homo sapiens GN=PSMA3 PE=1 SV=2
19	1	DCD_HUMAN	63	11393	1	1	1	1	0.39	Dermcidin OS=Homo sapiens GN=DCD PE=1 SV=2
20	1	RM40_HUMAN	60	24475	2	2	2	2	0.37	39S ribosomal protein L40, mitochondrial OS=Homo sapiens GN=MRPL40 PE=1 SV=1
21	1	RM43_HUMAN	54	23706	1	1	1	1	0.17	39S ribosomal protein L43, mitochondrial OS=Homo sapiens GN=MRPL43 PE=1 SV=1
22	1	MASU1_HUMAN	53	26501	1	1	1	1	0.16	Mitochondrial assembly of ribosomal large subunit protein 1 OS=Homo sapiens GN=MALSU1 PE=1 SV=1
23	1	RL29_HUMAN	53	17799	2	2	1	1	0.24	60S ribosomal protein L29 OS=Homo sapiens GN=RPL29 PE=1 SV=2
24	1	RL19_HUMAN	53	23567	1	1	1	1	0.18	60S ribosomal protein L19 OS=Homo sapiens GN=RPL19 PE=1 SV=1
25	1	PSA6_HUMAN	49	27846	1	1	1	1	0.15	Proteasome subunit alpha type-6 OS=Homo sapiens GN=PSMA6 PE=1 SV=1
26	1	CALL5_HUMAN	48	15883	1	1	1	1	0.27	Calmodulin-like protein 5 OS=Homo sapiens GN=CALML5 PE=1 SV=2

## Sheet: Cheng 11
Family	Member	Accession	Score	Mass	Num. of matches	Num. of significant matches	Num. of sequences	Num. of significant sequences	emPAI	Description
1	1	RM11_HUMAN	2319	20728	94	94	16	16	17.9	39S ribosomal protein L11, mitochondrial OS=Homo sapiens GN=MRPL11 PE=1 SV=1
2	1	RM22_HUMAN	1268	23800	44	44	8	8	2.63	39S ribosomal protein L22, mitochondrial OS=Homo sapiens GN=MRPL22 PE=1 SV=1
3	1	ICT1_HUMAN	1099	23847	38	38	6	6	1.62	Peptidyl-tRNA hydrolase ICT1, mitochondrial OS=Homo sapiens GN=MRPL58 PE=1 SV=1
5	1	RM12_HUMAN	922	21567	42	42	6	6	1.9	39S ribosomal protein L12, mitochondrial OS=Homo sapiens GN=MRPL12 PE=1 SV=2
6	1	RM40_HUMAN	747	24475	41	41	9	9	3.1	39S ribosomal protein L40, mitochondrial OS=Homo sapiens GN=MRPL40 PE=1 SV=1
7	1	RM47_HUMAN	743	29606	41	41	12	12	3.75	39S ribosomal protein L47, mitochondrial OS=Homo sapiens GN=MRPL47 PE=1 SV=2
8	1	RM13_HUMAN	718	20737	37	37	11	11	6.54	39S ribosomal protein L13, mitochondrial OS=Homo sapiens GN=MRPL13 PE=1 SV=1
10	1	RM48_HUMAN	371	24036	13	13	4	4	0.89	39S ribosomal protein L48, mitochondrial OS=Homo sapiens GN=MRPL48 PE=1 SV=2
11	1	RT18A_HUMAN	290	22518	21	21	5	5	1.34	39S ribosomal protein S18a, mitochondrial OS=Homo sapiens GN=MRPS18A PE=1 SV=1
12	1	MASU1_HUMAN	245	26501	7	7	3	3	0.54	Mitochondrial assembly of ribosomal large subunit protein 1 OS=Homo sapiens GN=MALSU1 PE=1 SV=1
13	1	RT26_HUMAN	217	24255	13	13	5	5	1.2	28S ribosomal protein S26, mitochondrial OS=Homo sapiens GN=MRPS26 PE=1 SV=1
14	1	RM49_HUMAN	167	19244	3	3	2	2	0.49	39S ribosomal protein L49, mitochondrial OS=Homo sapiens GN=MRPL49 PE=1 SV=1
15	1	RT25_HUMAN	148	20335	4	4	2	2	0.46	28S ribosomal protein S25, mitochondrial OS=Homo sapiens GN=MRPS25 PE=1 SV=1
16	1	RM43_HUMAN	145	23706	7	7	4	4	0.91	39S ribosomal protein L43, mitochondrial OS=Homo sapiens GN=MRPL43 PE=1 SV=1
17	1	PSB6_HUMAN	142	25573	4	4	2	2	0.35	Proteasome subunit beta type-6 OS=Homo sapiens GN=PSMB6 PE=1 SV=4
18	1	PSB5_HUMAN	126	28636	3	3	2	2	0.31	Proteasome subunit beta type-5 OS=Homo sapiens GN=PSMB5 PE=1 SV=3
19	1	ODPX_HUMAN	90	54321	3	3	2	2	0.15	Pyruvate dehydrogenase protein X component, mitochondrial OS=Homo sapiens GN=PDHX PE=1 SV=3
20	1	RL23A_HUMAN	87	17684	2	2	1	1	0.24	60S ribosomal protein L23a OS=Homo sapiens GN=RPL23A PE=1 SV=1
21	1	PSB3_HUMAN	80	23223	3	3	3	3	0.64	Proteasome subunit beta type-3 OS=Homo sapiens GN=PSMB3 PE=1 SV=2
22	1	RM23_HUMAN	80	17770	1	1	1	1	0.24	39S ribosomal protein L23, mitochondrial OS=Homo sapiens GN=MRPL23 PE=1 SV=1
23	1	PSB2_HUMAN	79	22996	2	2	1	1	0.18	Proteasome subunit beta type-2 OS=Homo sapiens GN=PSMB2 PE=1 SV=1
24	1	RM32_HUMAN	75	21739	1	1	1	1	0.19	39S ribosomal protein L32, mitochondrial OS=Homo sapiens GN=MRPL32 PE=1 SV=1
25	1	RL29_HUMAN	72	17799	2	2	1	1	0.24	60S ribosomal protein L29 OS=Homo sapiens GN=RPL29 PE=1 SV=2
26	1	DCD_HUMAN	67	11393	2	2	1	1	0.39	Dermcidin OS=Homo sapiens GN=DCD PE=1 SV=2
27	1	RM18_HUMAN	54	20796	1	1	1	1	0.2	39S ribosomal protein L18, mitochondrial OS=Homo sapiens GN=MRPL18 PE=1 SV=1
28	1	PSB4_HUMAN	47	29243	1	1	1	1	0.14	Proteasome subunit beta type-4 OS=Homo sapiens GN=PSMB4 PE=1 SV=4
29	1	HEXI1_HUMAN	43	40888	2	2	1	1	0.1	Protein HEXIM1 OS=Homo sapiens GN=HEXIM1 PE=1 SV=1
30	1	SRSF3_HUMAN	39	19550	1	1	1	1	0.22	Serine/arginine-rich splicing factor 3 OS=Homo sapiens GN=SRSF3 PE=1 SV=1
31	1	GALT8_HUMAN	35	73443	1	1	1	1	0.05	Probable polypeptide N-acetylgalactosaminyltransferase 8 OS=Homo sapiens GN=GALNT8 PE=2 SV=1
32	1	M3K7_HUMAN	30	67907	1	1	1	1	0.06	Mitogen-activated protein kinase kinase kinase 7 OS=Homo sapiens GN=MAP3K7 PE=1 SV=1

[truncated: 1 more sheets: Cheng 12]
