# Supplementary material for: A distinct assembly pathway of the human 39S late pre-mitoribosome
Source: Nat Commun. 2021 Jul 27;12:4544. doi: 10.1038/s41467-021-24818-x (PMC8316566; doi:10.1038/s41467-021-24818-x)
Supplement: Supplementary file 4 — Dataset 2 [file 41467_2021_24818_MOESM4_ESM.xlsx]

## Sheet: Bande 1
Family	Member	Accession	Score	Mass	Num. of matches	Num. of significant matches	Num. of sequences	Num. of significant sequences	emPAI	Description
1	1	HNRPU_HUMAN	1228	91269	53	53	20	20	1.34	Heterogeneous nuclear ribonucleoprotein U OS=Homo sapiens OX=9606 GN=HNRNPU PE=1 SV=6
3	1	KIF11_HUMAN	516	120111	32	32	18	18	0.79	Kinesin-like protein KIF11 OS=Homo sapiens OX=9606 GN=KIF11 PE=1 SV=2
6	1	DDB1_HUMAN	291	128142	12	12	8	8	0.28	DNA damage-binding protein 1 OS=Homo sapiens OX=9606 GN=DDB1 PE=1 SV=1
7	1	TBB5_HUMAN	209	50095	9	9	6	6	0.59	Tubulin beta chain OS=Homo sapiens OX=9606 GN=TUBB PE=1 SV=2
7	2	TBB4B_HUMAN	161	50255	7	7	5	5	0.47	Tubulin beta-4B chain OS=Homo sapiens OX=9606 GN=TUBB4B PE=1 SV=1
8	1	TIF1B_HUMAN	189	90261	9	9	5	5	0.24	Transcription intermediary factor 1-beta OS=Homo sapiens OX=9606 GN=TRIM28 PE=1 SV=5
9	1	NUCL_HUMAN	184	76625	11	11	8	8	0.5	Nucleolin OS=Homo sapiens OX=9606 GN=NCL PE=1 SV=3
10	1	GTPBA_HUMAN	164	43191	7	7	4	4	0.43	GTP-binding protein 10 OS=Homo sapiens OX=9606 GN=GTPBP10 PE=1 SV=1
11	1	AL1L1_HUMAN	137	99622	5	5	5	5	0.22	Cytosolic 10-formyltetrahydrofolate dehydrogenase OS=Homo sapiens OX=9606 GN=ALDH1L1 PE=1 SV=2
12	1	EIFCL_HUMAN	124	106091	7	7	6	6	0.25	Eukaryotic translation initiation factor 3 subunit C-like protein OS=Homo sapiens OX=9606 GN=EIF3CL PE=1 SV=1
13	1	CCAR2_HUMAN	108	103465	5	5	4	4	0.16	Cell cycle and apoptosis regulator protein 2 OS=Homo sapiens OX=9606 GN=CCAR2 PE=1 SV=2
14	1	EIF3B_HUMAN	105	92823	4	4	4	4	0.18	Eukaryotic translation initiation factor 3 subunit B OS=Homo sapiens OX=9606 GN=EIF3B PE=1 SV=3
15	1	TBA1A_HUMAN	90	50788	2	2	2	2	0.16	Tubulin alpha-1A chain OS=Homo sapiens OX=9606 GN=TUBA1A PE=1 SV=1
16	1	HSP74_HUMAN	89	95127	1	1	1	1	0.04	Heat shock 70 kDa protein 4 OS=Homo sapiens OX=9606 GN=HSPA4 PE=1 SV=4
17	1	ILF3_HUMAN	87	95678	3	3	3	3	0.13	Interleukin enhancer-binding factor 3 OS=Homo sapiens OX=9606 GN=ILF3 PE=1 SV=3
18	1	HS74L_HUMAN	85	95479	1	1	1	1	0.04	Heat shock 70 kDa protein 4L OS=Homo sapiens OX=9606 GN=HSPA4L PE=1 SV=3
19	1	SF3B3_HUMAN	72	136575	1	1	1	1	0.03	Splicing factor 3B subunit 3 OS=Homo sapiens OX=9606 GN=SF3B3 PE=1 SV=4
20	1	RS27A_HUMAN	72	18296	2	2	1	1	0.23	Ubiquitin-40S ribosomal protein S27a OS=Homo sapiens OX=9606 GN=RPS27A PE=1 SV=2
21	1	MOV10_HUMAN	67	114512	2	2	2	2	0.07	Helicase MOV-10 OS=Homo sapiens OX=9606 GN=MOV10 PE=1 SV=2
22	1	SYIM_HUMAN	62	114688	1	1	1	1	0.03	Isoleucine--tRNA ligase, mitochondrial OS=Homo sapiens OX=9606 GN=IARS2 PE=1 SV=2
23	1	MTREX_HUMAN	53	118756	1	1	1	1	0.03	Exosome RNA helicase MTR4 OS=Homo sapiens OX=9606 GN=MTREX PE=1 SV=3
24	1	EF2_HUMAN	50	96246	1	1	1	1	0.04	Elongation factor 2 OS=Homo sapiens OX=9606 GN=EEF2 PE=1 SV=4

## Sheet: Bande 2
Family	Member	Accession	Score	Mass	Num. of matches	Num. of significant matches	Num. of sequences	Num. of significant sequences	emPAI	Description
2	1	HSP7C_HUMAN	1404	71082	50	50	22	22	2.34	Heat shock cognate 71 kDa protein OS=Homo sapiens OX=9606 GN=HSPA8 PE=1 SV=1
2	2	BIP_HUMAN	708	72402	24	24	12	12	0.91	Endoplasmic reticulum chaperone BiP OS=Homo sapiens OX=9606 GN=HSPA5 PE=1 SV=2
2	3	HS71A_HUMAN	569	70294	22	22	9	9	0.65	Heat shock 70 kDa protein 1A OS=Homo sapiens OX=9606 GN=HSPA1A PE=1 SV=1
3	1	GRP75_HUMAN	1274	73920	48	48	20	20	1.87	Stress-70 protein, mitochondrial OS=Homo sapiens OX=9606 GN=HSPA9 PE=1 SV=2
6	1	HS90B_HUMAN	1179	83554	48	48	20	20	1.54	Heat shock protein HSP 90-beta OS=Homo sapiens OX=9606 GN=HSP90AB1 PE=1 SV=4
6	2	HS90A_HUMAN	1053	85006	42	42	20	20	1.5	Heat shock protein HSP 90-alpha OS=Homo sapiens OX=9606 GN=HSP90AA1 PE=1 SV=5
7	1	HNRPU_HUMAN	546	91269	22	22	10	10	0.53	Heterogeneous nuclear ribonucleoprotein U OS=Homo sapiens OX=9606 GN=HNRNPU PE=1 SV=6
8	1	EF2_HUMAN	467	96246	24	24	14	14	0.76	Elongation factor 2 OS=Homo sapiens OX=9606 GN=EEF2 PE=1 SV=4
9	1	NUCL_HUMAN	454	76625	25	25	13	13	0.94	Nucleolin OS=Homo sapiens OX=9606 GN=NCL PE=1 SV=3
10	1	PTCD1_HUMAN	383	79433	16	16	7	7	0.41	Pentatricopeptide repeat-containing protein 1, mitochondrial OS=Homo sapiens OX=9606 GN=PTCD1 PE=1 SV=2
11	1	HNRPR_HUMAN	359	71184	18	18	9	9	0.64	Heterogeneous nuclear ribonucleoprotein R OS=Homo sapiens OX=9606 GN=HNRNPR PE=1 SV=1
11	2	HNRPQ_HUMAN	123	69788	4	4	2	2	0.12	Heterogeneous nuclear ribonucleoprotein Q OS=Homo sapiens OX=9606 GN=SYNCRIP PE=1 SV=2
12	1	ILF3_HUMAN	309	95678	17	17	9	9	0.44	Interleukin enhancer-binding factor 3 OS=Homo sapiens OX=9606 GN=ILF3 PE=1 SV=3
12	2	STRBP_HUMAN	183	74290	7	7	4	4	0.23	Spermatid perinuclear RNA-binding protein OS=Homo sapiens OX=9606 GN=STRBP PE=1 SV=1
13	1	PTCD3_HUMAN	277	79184	10	10	7	7	0.41	Pentatricopeptide repeat domain-containing protein 3, mitochondrial OS=Homo sapiens OX=9606 GN=PTCD3 PE=1 SV=3
14	1	ANM5_HUMAN	272	73322	12	12	5	5	0.3	Protein arginine N-methyltransferase 5 OS=Homo sapiens OX=9606 GN=PRMT5 PE=1 SV=4
15	1	TBB5_HUMAN	259	50095	8	8	6	6	0.59	Tubulin beta chain OS=Homo sapiens OX=9606 GN=TUBB PE=1 SV=2
16	1	HNRPM_HUMAN	230	77749	11	11	8	8	0.49	Heterogeneous nuclear ribonucleoprotein M OS=Homo sapiens OX=9606 GN=HNRNPM PE=1 SV=3
17	1	GTPBA_HUMAN	197	43191	9	9	5	5	0.57	GTP-binding protein 10 OS=Homo sapiens OX=9606 GN=GTPBP10 PE=1 SV=1
18	1	HNRL1_HUMAN	179	96250	6	6	5	5	0.22	Heterogeneous nuclear ribonucleoprotein U-like protein 1 OS=Homo sapiens OX=9606 GN=HNRNPUL1 PE=1 SV=2
19	1	PABP4_HUMAN	154	71080	7	7	5	5	0.32	Polyadenylate-binding protein 4 OS=Homo sapiens OX=9606 GN=PABPC4 PE=1 SV=1
19	2	PABP1_HUMAN	147	70854	5	5	3	3	0.18	Polyadenylate-binding protein 1 OS=Homo sapiens OX=9606 GN=PABPC1 PE=1 SV=2
20	1	TBA1A_HUMAN	143	50788	4	4	2	2	0.16	Tubulin alpha-1A chain OS=Homo sapiens OX=9606 GN=TUBA1A PE=1 SV=1
21	1	PSMD2_HUMAN	130	100877	3	3	3	3	0.12	26S proteasome non-ATPase regulatory subunit 2 OS=Homo sapiens OX=9606 GN=PSMD2 PE=1 SV=3
22	1	ECHA_HUMAN	124	83688	7	7	6	6	0.32	Trifunctional enzyme subunit alpha, mitochondrial OS=Homo sapiens OX=9606 GN=HADHA PE=1 SV=2
23	1	HECD3_HUMAN	113	98135	5	5	3	3	0.13	E3 ubiquitin-protein ligase HECTD3 OS=Homo sapiens OX=9606 GN=HECTD3 PE=1 SV=1
24	1	TERA_HUMAN	112	89950	5	5	4	4	0.19	Transitional endoplasmic reticulum ATPase OS=Homo sapiens OX=9606 GN=VCP PE=1 SV=4
25	1	NSUN2_HUMAN	112	87214	6	6	5	5	0.25	tRNA (cytosine(34)-C(5))-methyltransferase OS=Homo sapiens OX=9606 GN=NSUN2 PE=1 SV=2
26	1	EF1A1_HUMAN	111	50451	3	3	2	2	0.17	Elongation factor 1-alpha 1 OS=Homo sapiens OX=9606 GN=EEF1A1 PE=1 SV=1
27	1	ADT2_HUMAN	94	33059	3	3	2	2	0.26	ADP/ATP translocase 2 OS=Homo sapiens OX=9606 GN=SLC25A5 PE=1 SV=7
28	1	RS27A_HUMAN	85	18296	4	4	3	3	0.86	Ubiquitin-40S ribosomal protein S27a OS=Homo sapiens OX=9606 GN=RPS27A PE=1 SV=2
29	1	6PGD_HUMAN	80	53619	1	1	1	1	0.08	6-phosphogluconate dehydrogenase, decarboxylating OS=Homo sapiens OX=9606 GN=PGD PE=1 SV=3
30	1	DDX21_HUMAN	79	87804	5	5	4	4	0.19	Nucleolar RNA helicase 2 OS=Homo sapiens OX=9606 GN=DDX21 PE=1 SV=5
31	1	IF4B_HUMAN	75	69167	2	2	2	2	0.12	Eukaryotic translation initiation factor 4B OS=Homo sapiens OX=9606 GN=EIF4B PE=1 SV=2
32	1	P5CS_HUMAN	67	87989	1	1	1	1	0.05	Delta-1-pyrroline-5-carboxylate synthase OS=Homo sapiens OX=9606 GN=ALDH18A1 PE=1 SV=2
33	1	ACTA_HUMAN	66	42381	3	3	2	2	0.2	Actin, aortic smooth muscle OS=Homo sapiens OX=9606 GN=ACTA2 PE=1 SV=1
34	1	AFG32_HUMAN	64	88984	1	1	1	1	0.04	AFG3-like protein 2 OS=Homo sapiens OX=9606 GN=AFG3L2 PE=1 SV=2
35	1	SYTC_HUMAN	63	84294	2	2	2	2	0.1	Threonine--tRNA ligase, cytoplasmic OS=Homo sapiens OX=9606 GN=TARS PE=1 SV=3
36	1	TIF1B_HUMAN	58	90261	1	1	1	1	0.04	Transcription intermediary factor 1-beta OS=Homo sapiens OX=9606 GN=TRIM28 PE=1 SV=5
37	1	H2A1A_HUMAN	56	14225	1	1	1	1	0.3	Histone H2A type 1-A OS=Homo sapiens OX=9606 GN=HIST1H2AA PE=1 SV=3
38	1	FILA2_HUMAN	56	249296	1	1	1	1	0.02	Filaggrin-2 OS=Homo sapiens OX=9606 GN=FLG2 PE=1 SV=1
39	1	H3C_HUMAN	53	15318	1	1	1	1	0.28	Histone H3.3C OS=Homo sapiens OX=9606 GN=H3F3C PE=1 SV=3
40	1	AL1L1_HUMAN	51	99622	1	1	1	1	0.04	Cytosolic 10-formyltetrahydrofolate dehydrogenase OS=Homo sapiens OX=9606 GN=ALDH1L1 PE=1 SV=2

## Sheet: Bande 3
Family	Member	Accession	Score	Mass	Num. of matches	Num. of significant matches	Num. of sequences	Num. of significant sequences	emPAI	Description
1	1	HS71A_HUMAN	2835	70294	94	94	25	25	2.98	Heat shock 70 kDa protein 1A OS=Homo sapiens OX=9606 GN=HSPA1A PE=1 SV=1
1	2	HSP7C_HUMAN	2199	71082	79	79	21	21	2.15	Heat shock cognate 71 kDa protein OS=Homo sapiens OX=9606 GN=HSPA8 PE=1 SV=1
2	1	CH60_HUMAN	1578	61187	50	50	18	18	2.13	60 kDa heat shock protein, mitochondrial OS=Homo sapiens OX=9606 GN=HSPD1 PE=1 SV=2
3	1	AIFM1_HUMAN	960	67144	38	38	19	19	2	Apoptosis-inducing factor 1, mitochondrial OS=Homo sapiens OX=9606 GN=AIFM1 PE=1 SV=1
6	1	DDX28_HUMAN	610	59773	35	35	15	15	1.65	Probable ATP-dependent RNA helicase DDX28 OS=Homo sapiens OX=9606 GN=DDX28 PE=1 SV=2
7	1	TBB5_HUMAN	523	50095	20	20	10	10	1.16	Tubulin beta chain OS=Homo sapiens OX=9606 GN=TUBB PE=1 SV=2
7	2	TBB4B_HUMAN	442	50255	17	17	9	9	1	Tubulin beta-4B chain OS=Homo sapiens OX=9606 GN=TUBB4B PE=1 SV=1
9	1	ANM5_HUMAN	405	73322	27	27	12	12	0.89	Protein arginine N-methyltransferase 5 OS=Homo sapiens OX=9606 GN=PRMT5 PE=1 SV=4
10	1	HNRPR_HUMAN	366	71184	20	20	10	10	0.73	Heterogeneous nuclear ribonucleoprotein R OS=Homo sapiens OX=9606 GN=HNRNPR PE=1 SV=1
10	2	HNRPQ_HUMAN	327	69788	17	17	9	9	0.65	Heterogeneous nuclear ribonucleoprotein Q OS=Homo sapiens OX=9606 GN=SYNCRIP PE=1 SV=2
11	1	GRP75_HUMAN	359	73920	12	12	9	9	0.6	Stress-70 protein, mitochondrial OS=Homo sapiens OX=9606 GN=HSPA9 PE=1 SV=2
12	1	EIF3L_HUMAN	336	66912	13	13	9	9	0.68	Eukaryotic translation initiation factor 3 subunit L OS=Homo sapiens OX=9606 GN=EIF3L PE=1 SV=1
13	1	IF2B3_HUMAN	329	64008	14	14	7	7	0.53	Insulin-like growth factor 2 mRNA-binding protein 3 OS=Homo sapiens OX=9606 GN=IGF2BP3 PE=1 SV=2
13	2	IF2B1_HUMAN	319	63783	11	11	6	6	0.44	Insulin-like growth factor 2 mRNA-binding protein 1 OS=Homo sapiens OX=9606 GN=IGF2BP1 PE=1 SV=2
13	3	IF2B2_HUMAN	112	66195	4	4	2	2	0.12	Insulin-like growth factor 2 mRNA-binding protein 2 OS=Homo sapiens OX=9606 GN=IGF2BP2 PE=1 SV=2
14	1	HNRPK_HUMAN	312	51230	18	18	13	13	1.67	Heterogeneous nuclear ribonucleoprotein K OS=Homo sapiens OX=9606 GN=HNRNPK PE=1 SV=1
15	1	STK38_HUMAN	311	54498	19	19	11	11	1.18	Serine/threonine-protein kinase 38 OS=Homo sapiens OX=9606 GN=STK38 PE=1 SV=1
16	1	GTPBA_HUMAN	275	43191	10	10	5	5	0.56	GTP-binding protein 10 OS=Homo sapiens OX=9606 GN=GTPBP10 PE=1 SV=1
17	1	FAKD2_HUMAN	245	82379	9	9	6	6	0.33	FAST kinase domain-containing protein 2, mitochondrial OS=Homo sapiens OX=9606 GN=FASTKD2 PE=1 SV=1
18	1	TCPQ_HUMAN	174	60153	5	5	4	4	0.29	T-complex protein 1 subunit theta OS=Homo sapiens OX=9606 GN=CCT8 PE=1 SV=4
19	1	TBA1A_HUMAN	164	50788	4	4	3	3	0.26	Tubulin alpha-1A chain OS=Homo sapiens OX=9606 GN=TUBA1A PE=1 SV=1
20	1	HNRPL_HUMAN	162	64720	13	13	8	8	0.61	Heterogeneous nuclear ribonucleoprotein L OS=Homo sapiens OX=9606 GN=HNRNPL PE=1 SV=2
21	1	TCPA_HUMAN	146	60819	5	5	4	4	0.29	T-complex protein 1 subunit alpha OS=Homo sapiens OX=9606 GN=TCP1 PE=1 SV=1
22	1	SERA_HUMAN	145	57356	2	2	2	2	0.14	D-3-phosphoglycerate dehydrogenase OS=Homo sapiens OX=9606 GN=PHGDH PE=1 SV=4
23	1	NOP56_HUMAN	140	66408	4	4	3	3	0.19	Nucleolar protein 56 OS=Homo sapiens OX=9606 GN=NOP56 PE=1 SV=4
24	1	CMC2_HUMAN	121	74528	5	5	4	4	0.23	Calcium-binding mitochondrial carrier protein Aralar2 OS=Homo sapiens OX=9606 GN=SLC25A13 PE=1 SV=2
25	1	HNRPU_HUMAN	120	91269	3	3	3	3	0.14	Heterogeneous nuclear ribonucleoprotein U OS=Homo sapiens OX=9606 GN=HNRNPU PE=1 SV=6
26	1	STIP1_HUMAN	116	63227	3	3	2	2	0.13	Stress-induced-phosphoprotein 1 OS=Homo sapiens OX=9606 GN=STIP1 PE=1 SV=1
27	1	HNRL1_HUMAN	101	96250	1	1	1	1	0.04	Heterogeneous nuclear ribonucleoprotein U-like protein 1 OS=Homo sapiens OX=9606 GN=HNRNPUL1 PE=1 SV=2
28	1	PRS4_HUMAN	96	49325	2	2	2	2	0.17	26S proteasome regulatory subunit 4 OS=Homo sapiens OX=9606 GN=PSMC1 PE=1 SV=1
29	1	RBM39_HUMAN	96	59628	3	3	3	3	0.22	RNA-binding protein 39 OS=Homo sapiens OX=9606 GN=RBM39 PE=1 SV=2
30	1	DHE3_HUMAN	93	61701	5	5	4	4	0.29	Glutamate dehydrogenase 1, mitochondrial OS=Homo sapiens OX=9606 GN=GLUD1 PE=1 SV=2
31	1	DDX56_HUMAN	82	62007	1	1	1	1	0.06	Probable ATP-dependent RNA helicase DDX56 OS=Homo sapiens OX=9606 GN=DDX56 PE=1 SV=1
32	1	TCPG_HUMAN	81	61066	2	2	1	1	0.07	T-complex protein 1 subunit gamma OS=Homo sapiens OX=9606 GN=CCT3 PE=1 SV=4
33	1	TCPZ_HUMAN	81	58444	2	2	2	2	0.14	T-complex protein 1 subunit zeta OS=Homo sapiens OX=9606 GN=CCT6A PE=1 SV=3
34	1	ATPA_HUMAN	80	59828	2	2	2	2	0.14	ATP synthase subunit alpha, mitochondrial OS=Homo sapiens OX=9606 GN=ATP5F1A PE=1 SV=1
35	1	ODP2_HUMAN	79	69466	4	4	2	2	0.12	Dihydrolipoyllysine-residue acetyltransferase component of pyruvate dehydrogenase complex, mitochondrial OS=Homo sapiens OX=9606 GN=DLAT PE=1 SV=3
36	1	DDX5_HUMAN	73	69618	2	2	2	2	0.12	Probable ATP-dependent RNA helicase DDX5 OS=Homo sapiens OX=9606 GN=DDX5 PE=1 SV=1
37	1	TCPB_HUMAN	72	57794	1	1	1	1	0.07	T-complex protein 1 subunit beta OS=Homo sapiens OX=9606 GN=CCT2 PE=1 SV=4
38	1	2AAA_HUMAN	71	66065	1	1	1	1	0.06	Serine/threonine-protein phosphatase 2A 65 kDa regulatory subunit A alpha isoform OS=Homo sapiens OX=9606 GN=PPP2R1A PE=1 SV=4
39	1	ACTA_HUMAN	67	42381	1	1	1	1	0.1	Actin, aortic smooth muscle OS=Homo sapiens OX=9606 GN=ACTA2 PE=1 SV=1
40	1	PSMD3_HUMAN	65	61054	3	3	3	3	0.21	26S proteasome non-ATPase regulatory subunit 3 OS=Homo sapiens OX=9606 GN=PSMD3 PE=1 SV=2
41	1	TCPE_HUMAN	65	60089	1	1	1	1	0.07	T-complex protein 1 subunit epsilon OS=Homo sapiens OX=9606 GN=CCT5 PE=1 SV=1
42	1	TRAP1_HUMAN	64	80345	1	1	1	1	0.05	Heat shock protein 75 kDa, mitochondrial OS=Homo sapiens OX=9606 GN=TRAP1 PE=1 SV=3
43	1	NS1BP_HUMAN	64	72937	2	2	1	1	0.05	Influenza virus NS1A-binding protein OS=Homo sapiens OX=9606 GN=IVNS1ABP PE=1 SV=3
44	1	TCPD_HUMAN	64	58401	1	1	1	1	0.07	T-complex protein 1 subunit delta OS=Homo sapiens OX=9606 GN=CCT4 PE=1 SV=4
45	1	PRP31_HUMAN	64	55649	2	2	2	2	0.15	U4/U6 small nuclear ribonucleoprotein Prp31 OS=Homo sapiens OX=9606 GN=PRPF31 PE=1 SV=2
46	1	YBOX3_HUMAN	62	40066	2	2	1	1	0.1	Y-box-binding protein 3 OS=Homo sapiens OX=9606 GN=YBX3 PE=1 SV=4
47	1	PABP1_HUMAN	61	70854	1	1	1	1	0.06	Polyadenylate-binding protein 1 OS=Homo sapiens OX=9606 GN=PABPC1 PE=1 SV=2
48	1	RT30_HUMAN	60	50960	1	1	1	1	0.08	39S ribosomal protein S30, mitochondrial OS=Homo sapiens OX=9606 GN=MRPS30 PE=1 SV=2
49	1	EIF3D_HUMAN	60	64560	1	1	1	1	0.06	Eukaryotic translation initiation factor 3 subunit D OS=Homo sapiens OX=9606 GN=EIF3D PE=1 SV=1
50	1	TIF1B_HUMAN	59	90261	1	1	1	1	0.04	Transcription intermediary factor 1-beta OS=Homo sapiens OX=9606 GN=TRIM28 PE=1 SV=5
51	1	ZN622_HUMAN	57	54808	1	1	1	1	0.07	Zinc finger protein 622 OS=Homo sapiens OX=9606 GN=ZNF622 PE=1 SV=1
52	1	RM39_HUMAN	54	39200	1	1	1	1	0.1	39S ribosomal protein L39, mitochondrial OS=Homo sapiens OX=9606 GN=MRPL39 PE=1 SV=3
53	1	PTCD1_HUMAN	53	79433	1	1	1	1	0.05	Pentatricopeptide repeat-containing protein 1, mitochondrial OS=Homo sapiens OX=9606 GN=PTCD1 PE=1 SV=2
54	1	HNRPM_HUMAN	52	77749	1	1	1	1	0.05	Heterogeneous nuclear ribonucleoprotein M OS=Homo sapiens OX=9606 GN=HNRNPM PE=1 SV=3

## Sheet: Bande 4
Family	Member	Accession	Score	Mass	Num. of matches	Num. of significant matches	Num. of sequences	Num. of significant sequences	emPAI	Description
1	1	GTPBA_HUMAN	2667	43191	133	133	31	31	12.73	GTP-binding protein 10 OS=Homo sapiens OX=9606 GN=GTPBP10 PE=1 SV=1
2	1	TBB5_HUMAN	2127	50095	98	98	19	19	3.19	Tubulin beta chain OS=Homo sapiens OX=9606 GN=TUBB PE=1 SV=2
2	2	TBB4B_HUMAN	2020	50255	90	90	19	19	3.17	Tubulin beta-4B chain OS=Homo sapiens OX=9606 GN=TUBB4B PE=1 SV=1
2	3	TBB2A_HUMAN	1574	50274	78	78	16	16	2.59	Tubulin beta-2A chain OS=Homo sapiens OX=9606 GN=TUBB2A PE=1 SV=1
2	4	TBB3_HUMAN	1498	50856	61	61	12	12	1.63	Tubulin beta-3 chain OS=Homo sapiens OX=9606 GN=TUBB3 PE=1 SV=2
4	1	RT30_HUMAN	979	50960	36	36	10	10	1.1	39S ribosomal protein S30, mitochondrial OS=Homo sapiens OX=9606 GN=MRPS30 PE=1 SV=2
6	1	TBA1B_HUMAN	897	50804	36	36	13	13	1.63	Tubulin alpha-1B chain OS=Homo sapiens OX=9606 GN=TUBA1B PE=1 SV=1
7	1	EF1A1_HUMAN	277	50451	12	12	6	6	0.57	Elongation factor 1-alpha 1 OS=Homo sapiens OX=9606 GN=EEF1A1 PE=1 SV=1
8	1	RUVB2_HUMAN	198	51296	9	9	6	6	0.56	RuvB-like 2 OS=Homo sapiens OX=9606 GN=RUVBL2 PE=1 SV=3
9	1	HNRH1_HUMAN	142	49484	4	4	3	3	0.26	Heterogeneous nuclear ribonucleoprotein H OS=Homo sapiens OX=9606 GN=HNRNPH1 PE=1 SV=4
10	1	EF1G_HUMAN	134	50429	4	4	3	3	0.25	Elongation factor 1-gamma OS=Homo sapiens OX=9606 GN=EEF1G PE=1 SV=3
11	1	ATPB_HUMAN	126	56525	4	4	4	4	0.31	ATP synthase subunit beta, mitochondrial OS=Homo sapiens OX=9606 GN=ATP5F1B PE=1 SV=3
12	1	MRM3_HUMAN	125	47276	6	6	4	4	0.38	rRNA methyltransferase 3, mitochondrial OS=Homo sapiens OX=9606 GN=MRM3 PE=1 SV=2
13	1	PAIRB_HUMAN	124	44995	7	7	3	3	0.29	Plasminogen activator inhibitor 1 RNA-binding protein OS=Homo sapiens OX=9606 GN=SERBP1 PE=1 SV=2
14	1	STK38_HUMAN	93	54498	8	8	6	6	0.52	Serine/threonine-protein kinase 38 OS=Homo sapiens OX=9606 GN=STK38 PE=1 SV=1
15	1	RL4_HUMAN	90	47953	2	2	2	2	0.17	60S ribosomal protein L4 OS=Homo sapiens OX=9606 GN=RPL4 PE=1 SV=5
16	1	RUVB1_HUMAN	84	50538	3	3	3	3	0.25	RuvB-like 1 OS=Homo sapiens OX=9606 GN=RUVBL1 PE=1 SV=1
17	1	RM37_HUMAN	68	48600	1	1	1	1	0.08	39S ribosomal protein L37, mitochondrial OS=Homo sapiens OX=9606 GN=MRPL37 PE=1 SV=2
18	1	EIF3F_HUMAN	65	37654	1	1	1	1	0.11	Eukaryotic translation initiation factor 3 subunit F OS=Homo sapiens OX=9606 GN=EIF3F PE=1 SV=1
19	1	RM38_HUMAN	57	44968	3	3	3	3	0.29	39S ribosomal protein L38, mitochondrial OS=Homo sapiens OX=9606 GN=MRPL38 PE=1 SV=2

## Sheet: Bande 5
Family	Member	Accession	Score	Mass	Num. of matches	Num. of significant matches	Num. of sequences	Num. of significant sequences	emPAI	Description
1	1	RM37_HUMAN	3862	48600	128	128	28	28	7.99	39S ribosomal protein L37, mitochondrial OS=Homo sapiens OX=9606 GN=MRPL37 PE=1 SV=2
2	1	RM38_HUMAN	3227	44968	132	132	23	23	6.02	39S ribosomal protein L38, mitochondrial OS=Homo sapiens OX=9606 GN=MRPL38 PE=1 SV=2
3	1	GTPBA_HUMAN	2167	43191	93	93	27	27	8.9	GTP-binding protein 10 OS=Homo sapiens OX=9606 GN=GTPBP10 PE=1 SV=1
4	1	YBOX1_HUMAN	1173	35903	30	30	12	12	2.56	Nuclease-sensitive element-binding protein 1 OS=Homo sapiens OX=9606 GN=YBX1 PE=1 SV=3
5	1	ILF2_HUMAN	912	43263	27	27	11	11	1.63	Interleukin enhancer-binding factor 2 OS=Homo sapiens OX=9606 GN=ILF2 PE=1 SV=2
6	1	ACTB_HUMAN	759	42052	31	31	13	13	2.24	Actin, cytoplasmic 1 OS=Homo sapiens OX=9606 GN=ACTB PE=1 SV=1
6	2	ACTBL_HUMAN	241	42318	15	15	5	5	0.57	Beta-actin-like protein 2 OS=Homo sapiens OX=9606 GN=ACTBL2 PE=1 SV=2
7	1	OAT_HUMAN	576	48846	21	21	13	13	1.76	Ornithine aminotransferase, mitochondrial OS=Homo sapiens OX=9606 GN=OAT PE=1 SV=1
8	1	IF4A1_HUMAN	566	46353	18	18	12	12	1.68	Eukaryotic initiation factor 4A-I OS=Homo sapiens OX=9606 GN=EIF4A1 PE=1 SV=1
9	1	RT30_HUMAN	557	50960	20	20	9	9	0.96	39S ribosomal protein S30, mitochondrial OS=Homo sapiens OX=9606 GN=MRPS30 PE=1 SV=2
11	1	DNJA1_HUMAN	465	45581	13	13	7	7	0.79	DnaJ homolog subfamily A member 1 OS=Homo sapiens OX=9606 GN=DNAJA1 PE=1 SV=2
12	1	HNRPD_HUMAN	452	38581	20	20	8	8	1.2	Heterogeneous nuclear ribonucleoprotein D0 OS=Homo sapiens OX=9606 GN=HNRNPD PE=1 SV=1
12	2	ROAA_HUMAN	125	36316	3	3	2	2	0.23	Heterogeneous nuclear ribonucleoprotein A/B OS=Homo sapiens OX=9606 GN=HNRNPAB PE=1 SV=2
13	1	RL3_HUMAN	392	46365	15	15	6	6	0.64	60S ribosomal protein L3 OS=Homo sapiens OX=9606 GN=RPL3 PE=1 SV=2
14	1	MTEF3_HUMAN	375	48055	16	16	11	11	1.39	Transcription termination factor 3, mitochondrial OS=Homo sapiens OX=9606 GN=MTERF3 PE=1 SV=2
15	1	EFTU_HUMAN	341	49852	13	13	9	9	0.99	Elongation factor Tu, mitochondrial OS=Homo sapiens OX=9606 GN=TUFM PE=1 SV=2
16	1	RBMX_HUMAN	308	42306	11	11	8	8	1.05	RNA-binding motif protein, X chromosome OS=Homo sapiens OX=9606 GN=RBMX PE=1 SV=3
19	1	EIF3E_HUMAN	268	52587	10	10	6	6	0.55	Eukaryotic translation initiation factor 3 subunit E OS=Homo sapiens OX=9606 GN=EIF3E PE=1 SV=1
20	1	PA2G4_HUMAN	256	44101	11	11	9	9	1.18	Proliferation-associated protein 2G4 OS=Homo sapiens OX=9606 GN=PA2G4 PE=1 SV=3
21	1	RT27_HUMAN	243	47924	9	9	5	5	0.49	28S ribosomal protein S27, mitochondrial OS=Homo sapiens OX=9606 GN=MRPS27 PE=1 SV=3
22	1	TBB5_HUMAN	233	50095	10	10	7	7	0.7	Tubulin beta chain OS=Homo sapiens OX=9606 GN=TUBB PE=1 SV=2
22	2	TBB4B_HUMAN	147	50255	8	8	6	6	0.58	Tubulin beta-4B chain OS=Homo sapiens OX=9606 GN=TUBB4B PE=1 SV=1
23	1	RCN2_HUMAN	218	36911	4	4	3	3	0.36	Reticulocalbin-2 OS=Homo sapiens OX=9606 GN=RCN2 PE=1 SV=1
24	1	DNJA2_HUMAN	213	46344	8	8	7	7	0.78	DnaJ homolog subfamily A member 2 OS=Homo sapiens OX=9606 GN=DNAJA2 PE=1 SV=1
25	1	RCC1L_HUMAN	211	50706	7	7	6	6	0.57	RCC1-like G exchanging factor-like protein OS=Homo sapiens OX=9606 GN=RCC1L PE=1 SV=2
26	1	EIF3F_HUMAN	207	37654	6	6	4	4	0.5	Eukaryotic translation initiation factor 3 subunit F OS=Homo sapiens OX=9606 GN=EIF3F PE=1 SV=1
27	1	HNRPF_HUMAN	162	45985	5	5	4	4	0.39	Heterogeneous nuclear ribonucleoprotein F OS=Homo sapiens OX=9606 GN=HNRNPF PE=1 SV=3
28	1	PRS8_HUMAN	162	45768	6	6	5	5	0.52	26S proteasome regulatory subunit 8 OS=Homo sapiens OX=9606 GN=PSMC5 PE=1 SV=1
29	1	TBA1A_HUMAN	129	50788	4	4	3	3	0.25	Tubulin alpha-1A chain OS=Homo sapiens OX=9606 GN=TUBA1A PE=1 SV=1
30	1	NDUS2_HUMAN	123	52911	3	3	3	3	0.24	NADH dehydrogenase [ubiquinone] iron-sulfur protein 2, mitochondrial OS=Homo sapiens OX=9606 GN=NDUFS2 PE=1 SV=2
31	1	SYYM_HUMAN	114	53394	5	5	4	4	0.33	Tyrosine--tRNA ligase, mitochondrial OS=Homo sapiens OX=9606 GN=YARS2 PE=1 SV=2
32	1	DJB11_HUMAN	109	40774	2	2	2	2	0.21	DnaJ homolog subfamily B member 11 OS=Homo sapiens OX=9606 GN=DNAJB11 PE=1 SV=1
33	1	KCRB_HUMAN	108	42902	3	3	2	2	0.19	Creatine kinase B-type OS=Homo sapiens OX=9606 GN=CKB PE=1 SV=1
34	1	RM15_HUMAN	108	33570	2	2	2	2	0.25	39S ribosomal protein L15, mitochondrial OS=Homo sapiens OX=9606 GN=MRPL15 PE=1 SV=1
35	1	MEP50_HUMAN	107	37442	3	3	3	3	0.36	Methylosome protein 50 OS=Homo sapiens OX=9606 GN=WDR77 PE=1 SV=1
36	1	EF1A1_HUMAN	99	50451	3	3	2	2	0.16	Elongation factor 1-alpha 1 OS=Homo sapiens OX=9606 GN=EEF1A1 PE=1 SV=1
37	1	PABP2_HUMAN	96	32843	3	3	2	2	0.26	Polyadenylate-binding protein 2 OS=Homo sapiens OX=9606 GN=PABPN1 PE=1 SV=3
38	1	ERAL1_HUMAN	94	48833	4	4	3	3	0.26	GTPase Era, mitochondrial OS=Homo sapiens OX=9606 GN=ERAL1 PE=1 SV=2
39	1	RL4_HUMAN	71	47953	1	1	1	1	0.08	60S ribosomal protein L4 OS=Homo sapiens OX=9606 GN=RPL4 PE=1 SV=5
40	1	PAIRB_HUMAN	71	44995	3	3	1	1	0.09	Plasminogen activator inhibitor 1 RNA-binding protein OS=Homo sapiens OX=9606 GN=SERBP1 PE=1 SV=2
41	1	PSD11_HUMAN	67	47719	2	2	2	2	0.17	26S proteasome non-ATPase regulatory subunit 11 OS=Homo sapiens OX=9606 GN=PSMD11 PE=1 SV=3
42	1	RM39_HUMAN	54	39200	3	3	3	3	0.34	39S ribosomal protein L39, mitochondrial OS=Homo sapiens OX=9606 GN=MRPL39 PE=1 SV=3
43	1	EIF3G_HUMAN	50	35874	1	1	1	1	0.11	Eukaryotic translation initiation factor 3 subunit G OS=Homo sapiens OX=9606 GN=EIF3G PE=1 SV=2

## Sheet: Bande 6
Family	Member	Accession	Score	Mass	Num. of matches	Num. of significant matches	Num. of sequences	Num. of significant sequences	emPAI	Description
1	1	RM44_HUMAN	1186	37854	48	48	15	15	3.51	39S ribosomal protein L44, mitochondrial OS=Homo sapiens OX=9606 GN=MRPL44 PE=1 SV=1
2	1	RM15_HUMAN	1126	33570	48	48	12	12	2.89	39S ribosomal protein L15, mitochondrial OS=Homo sapiens OX=9606 GN=MRPL15 PE=1 SV=1
3	1	RM01_HUMAN	989	37113	44	44	11	11	2.09	39S ribosomal protein L1, mitochondrial OS=Homo sapiens OX=9606 GN=MRPL1 PE=1 SV=2
4	1	RM39_HUMAN	884	39200	50	50	19	19	5.32	39S ribosomal protein L39, mitochondrial OS=Homo sapiens OX=9606 GN=MRPL39 PE=1 SV=3
5	1	RM04_HUMAN	872	34954	39	39	6	6	0.92	39S ribosomal protein L4, mitochondrial OS=Homo sapiens OX=9606 GN=MRPL4 PE=1 SV=1
8	1	RLA0_HUMAN	474	34423	15	15	7	7	1.16	60S acidic ribosomal protein P0 OS=Homo sapiens OX=9606 GN=RPLP0 PE=1 SV=1
9	1	RM03_HUMAN	474	38893	26	26	9	9	1.41	39S ribosomal protein L3, mitochondrial OS=Homo sapiens OX=9606 GN=MRPL3 PE=1 SV=1
10	1	GTPBA_HUMAN	448	43191	19	19	12	12	1.64	GTP-binding protein 10 OS=Homo sapiens OX=9606 GN=GTPBP10 PE=1 SV=1
11	1	MEP50_HUMAN	424	37442	14	14	8	8	1.25	Methylosome protein 50 OS=Homo sapiens OX=9606 GN=WDR77 PE=1 SV=1
12	1	RSSA_HUMAN	404	32947	11	11	7	7	1.24	40S ribosomal protein SA OS=Homo sapiens OX=9606 GN=RPSA PE=1 SV=4
13	1	ROA1_HUMAN	393	38837	9	9	5	5	0.63	Heterogeneous nuclear ribonucleoprotein A1 OS=Homo sapiens OX=9606 GN=HNRNPA1 PE=1 SV=5
15	1	RM45_HUMAN	386	35613	25	25	11	11	2.23	39S ribosomal protein L45, mitochondrial OS=Homo sapiens OX=9606 GN=MRPL45 PE=1 SV=2
16	1	ROA0_HUMAN	331	30993	9	9	5	5	0.84	Heterogeneous nuclear ribonucleoprotein A0 OS=Homo sapiens OX=9606 GN=HNRNPA0 PE=1 SV=1
17	1	RACK1_HUMAN	282	35511	11	11	5	5	0.71	Receptor of activated protein C kinase 1 OS=Homo sapiens OX=9606 GN=RACK1 PE=1 SV=3
18	1	RM37_HUMAN	255	48600	8	8	4	4	0.37	39S ribosomal protein L37, mitochondrial OS=Homo sapiens OX=9606 GN=MRPL37 PE=1 SV=2
19	1	RL5_HUMAN	241	34569	11	11	6	6	0.93	60S ribosomal protein L5 OS=Homo sapiens OX=9606 GN=RPL5 PE=1 SV=3
20	1	HNRPD_HUMAN	233	38581	8	8	5	5	0.64	Heterogeneous nuclear ribonucleoprotein D0 OS=Homo sapiens OX=9606 GN=HNRNPD PE=1 SV=1
20	2	ROAA_HUMAN	201	36316	7	7	3	3	0.37	Heterogeneous nuclear ribonucleoprotein A/B OS=Homo sapiens OX=9606 GN=HNRNPAB PE=1 SV=2
21	1	FBRL_HUMAN	189	33877	11	11	6	6	0.96	rRNA 2'-O-methyltransferase fibrillarin OS=Homo sapiens OX=9606 GN=FBL PE=1 SV=2
22	1	EIF3I_HUMAN	179	36878	6	6	6	6	0.86	Eukaryotic translation initiation factor 3 subunit I OS=Homo sapiens OX=9606 GN=EIF3I PE=1 SV=1
23	1	RM19_HUMAN	161	33799	8	8	5	5	0.75	39S ribosomal protein L19, mitochondrial OS=Homo sapiens OX=9606 GN=MRPL19 PE=1 SV=2
24	1	TIM50_HUMAN	151	39850	6	6	5	5	0.61	Mitochondrial import inner membrane translocase subunit TIM50 OS=Homo sapiens OX=9606 GN=TIMM50 PE=1 SV=2
25	1	ICLN_HUMAN	147	26370	2	2	1	1	0.15	Methylosome subunit pICln OS=Homo sapiens OX=9606 GN=CLNS1A PE=1 SV=1
26	1	MTEF4_HUMAN	119	44500	5	5	4	4	0.41	Transcription termination factor 4, mitochondrial OS=Homo sapiens OX=9606 GN=MTERF4 PE=1 SV=3
27	1	RT22_HUMAN	113	41425	3	3	2	2	0.2	28S ribosomal protein S22, mitochondrial OS=Homo sapiens OX=9606 GN=MRPS22 PE=1 SV=1
28	1	TRUB2_HUMAN	99	36956	5	5	4	4	0.51	Mitochondrial mRNA pseudouridine synthase TRUB2 OS=Homo sapiens OX=9606 GN=TRUB2 PE=1 SV=1
29	1	RM22_HUMAN	96	23797	2	2	2	2	0.37	39S ribosomal protein L22, mitochondrial OS=Homo sapiens OX=9606 GN=MRPL22 PE=1 SV=1
30	1	ROA2_HUMAN	96	37464	2	2	1	1	0.11	Heterogeneous nuclear ribonucleoproteins A2/B1 OS=Homo sapiens OX=9606 GN=HNRNPA2B1 PE=1 SV=2
31	1	EIF3M_HUMAN	91	42932	2	2	1	1	0.09	Eukaryotic translation initiation factor 3 subunit M OS=Homo sapiens OX=9606 GN=EIF3M PE=1 SV=1
32	1	RS3_HUMAN	87	26842	1	1	1	1	0.15	40S ribosomal protein S3 OS=Homo sapiens OX=9606 GN=RPS3 PE=1 SV=2
33	1	NSUN4_HUMAN	86	43631	4	4	2	2	0.19	5-methylcytosine rRNA methyltransferase NSUN4 OS=Homo sapiens OX=9606 GN=NSUN4 PE=1 SV=2
34	1	ODPB_HUMAN	86	39550	1	1	1	1	0.1	Pyruvate dehydrogenase E1 component subunit beta, mitochondrial OS=Homo sapiens OX=9606 GN=PDHB PE=1 SV=3
35	1	NPM_HUMAN	83	32726	3	3	2	2	0.26	Nucleophosmin OS=Homo sapiens OX=9606 GN=NPM1 PE=1 SV=2
36	1	ADT2_HUMAN	82	33059	1	1	1	1	0.12	ADP/ATP translocase 2 OS=Homo sapiens OX=9606 GN=SLC25A5 PE=1 SV=7
37	1	RM38_HUMAN	81	44968	2	2	2	2	0.18	39S ribosomal protein L38, mitochondrial OS=Homo sapiens OX=9606 GN=MRPL38 PE=1 SV=2
38	1	MSI2H_HUMAN	77	35345	2	2	1	1	0.11	RNA-binding protein Musashi homolog 2 OS=Homo sapiens OX=9606 GN=MSI2 PE=1 SV=1
39	1	PRPS1_HUMAN	77	35325	3	3	3	3	0.38	Ribose-phosphate pyrophosphokinase 1 OS=Homo sapiens OX=9606 GN=PRPS1 PE=1 SV=2
40	1	PHB2_HUMAN	75	33276	1	1	1	1	0.12	Prohibitin-2 OS=Homo sapiens OX=9606 GN=PHB2 PE=1 SV=2
41	1	G45IP_HUMAN	70	25425	1	1	1	1	0.16	Growth arrest and DNA damage-inducible proteins-interacting protein 1 OS=Homo sapiens OX=9606 GN=GADD45GIP1 PE=1 SV=1
42	1	RM10_HUMAN	70	29492	1	1	1	1	0.14	39S ribosomal protein L10, mitochondrial OS=Homo sapiens OX=9606 GN=MRPL10 PE=1 SV=3
43	1	RM28_HUMAN	67	30252	2	2	1	1	0.13	39S ribosomal protein L28, mitochondrial OS=Homo sapiens OX=9606 GN=MRPL28 PE=1 SV=4
44	1	TBB2A_HUMAN	65	50274	1	1	1	1	0.08	Tubulin beta-2A chain OS=Homo sapiens OX=9606 GN=TUBB2A PE=1 SV=1
45	1	RT29_HUMAN	62	45880	2	2	2	2	0.18	28S ribosomal protein S29, mitochondrial OS=Homo sapiens OX=9606 GN=DAP3 PE=1 SV=1
46	1	CHIP_HUMAN	58	35290	1	1	1	1	0.11	E3 ubiquitin-protein ligase CHIP OS=Homo sapiens OX=9606 GN=STUB1 PE=1 SV=2
47	1	RUSD4_HUMAN	58	42578	1	1	1	1	0.09	Mitochondrial RNA pseudouridine synthase RPUSD4 OS=Homo sapiens OX=9606 GN=RPUSD4 PE=1 SV=1
48	1	MSI1H_HUMAN	52	39327	1	1	1	1	0.1	RNA-binding protein Musashi homolog 1 OS=Homo sapiens OX=9606 GN=MSI1 PE=1 SV=1
49	1	RM21_HUMAN	51	22971	1	1	1	1	0.18	39S ribosomal protein L21, mitochondrial OS=Homo sapiens OX=9606 GN=MRPL21 PE=1 SV=2
50	1	RL6_HUMAN	50	32765	2	2	2	2	0.26	60S ribosomal protein L6 OS=Homo sapiens OX=9606 GN=RPL6 PE=1 SV=3

## Sheet: Bande 7
Family	Member	Accession	Score	Mass	Num. of matches	Num. of significant matches	Num. of sequences	Num. of significant sequences	emPAI	Description
3	1	RM28_HUMAN	693	30252	35	35	10	10	2.55	39S ribosomal protein L28, mitochondrial OS=Homo sapiens OX=9606 GN=MRPL28 PE=1 SV=4
4	1	RM19_HUMAN	687	33799	33	33	12	12	2.92	39S ribosomal protein L19, mitochondrial OS=Homo sapiens OX=9606 GN=MRPL19 PE=1 SV=2
5	1	RM46_HUMAN	594	31799	23	23	8	8	1.63	39S ribosomal protein L46, mitochondrial OS=Homo sapiens OX=9606 GN=MRPL46 PE=1 SV=1
6	1	RS3_HUMAN	482	26842	17	17	10	10	3.16	40S ribosomal protein S3 OS=Homo sapiens OX=9606 GN=RPS3 PE=1 SV=2
7	1	ADT2_HUMAN	414	33059	15	15	7	7	1.26	ADP/ATP translocase 2 OS=Homo sapiens OX=9606 GN=SLC25A5 PE=1 SV=7
7	2	ADT3_HUMAN	266	33073	12	12	7	7	1.26	ADP/ATP translocase 3 OS=Homo sapiens OX=9606 GN=SLC25A6 PE=1 SV=4
8	1	G3P_HUMAN	342	36201	9	9	3	3	0.38	Glyceraldehyde-3-phosphate dehydrogenase OS=Homo sapiens OX=9606 GN=GAPDH PE=1 SV=3
9	1	RM02_HUMAN	334	33565	10	10	6	6	0.99	39S ribosomal protein L2, mitochondrial OS=Homo sapiens OX=9606 GN=MRPL2 PE=1 SV=2
10	1	ACTB_HUMAN	333	42052	9	9	6	6	0.73	Actin, cytoplasmic 1 OS=Homo sapiens OX=9606 GN=ACTB PE=1 SV=1
11	1	S10A9_HUMAN	320	13291	11	11	4	4	3.07	Protein S100-A9 OS=Homo sapiens OX=9606 GN=S100A9 PE=1 SV=1
12	1	CASPE_HUMAN	320	27947	16	16	11	11	4.17	Caspase-14 OS=Homo sapiens OX=9606 GN=CASP14 PE=1 SV=2
13	1	S10A7_HUMAN	291	11578	13	13	6	6	5.9	Protein S100-A7 OS=Homo sapiens OX=9606 GN=S100A7 PE=1 SV=4
14	1	FABP5_HUMAN	280	15497	9	9	5	5	3.28	Fatty acid-binding protein 5 OS=Homo sapiens OX=9606 GN=FABP5 PE=1 SV=3
15	1	RM45_HUMAN	264	35613	13	13	8	8	1.37	39S ribosomal protein L45, mitochondrial OS=Homo sapiens OX=9606 GN=MRPL45 PE=1 SV=2
16	1	RM24_HUMAN	255	25013	15	15	6	6	1.5	39S ribosomal protein L24, mitochondrial OS=Homo sapiens OX=9606 GN=MRPL24 PE=1 SV=1
17	1	FILA2_HUMAN	243	249296	6	6	4	4	0.06	Filaggrin-2 OS=Homo sapiens OX=9606 GN=FLG2 PE=1 SV=1
18	1	S10A8_HUMAN	233	10885	8	8	6	6	6.72	Protein S100-A8 OS=Homo sapiens OX=9606 GN=S100A8 PE=1 SV=1
19	1	SPB3_HUMAN	227	44594	9	9	6	6	0.68	Serpin B3 OS=Homo sapiens OX=9606 GN=SERPINB3 PE=1 SV=2
20	1	CALL5_HUMAN	211	15883	5	5	2	2	0.61	Calmodulin-like protein 5 OS=Homo sapiens OX=9606 GN=CALML5 PE=1 SV=2
21	1	DESP_HUMAN	192	334021	6	6	6	6	0.07	Desmoplakin OS=Homo sapiens OX=9606 GN=DSP PE=1 SV=3
22	1	ANXA2_HUMAN	183	38808	7	7	6	6	0.81	Annexin A2 OS=Homo sapiens OX=9606 GN=ANXA2 PE=1 SV=2
23	1	LEG7_HUMAN	176	15123	4	4	3	3	1.11	Galectin-7 OS=Homo sapiens OX=9606 GN=LGALS7 PE=1 SV=2
24	1	RM15_HUMAN	175	33570	3	3	2	2	0.26	39S ribosomal protein L15, mitochondrial OS=Homo sapiens OX=9606 GN=MRPL15 PE=1 SV=1
25	1	RS4X_HUMAN	166	29807	7	7	5	5	0.9	40S ribosomal protein S4, X isoform OS=Homo sapiens OX=9606 GN=RPS4X PE=1 SV=2
26	1	RS6_HUMAN	129	28834	4	4	3	3	0.49	40S ribosomal protein S6 OS=Homo sapiens OX=9606 GN=RPS6 PE=1 SV=1
27	1	RL8_HUMAN	107	28235	2	2	1	1	0.15	60S ribosomal protein L8 OS=Homo sapiens OX=9606 GN=RPL8 PE=1 SV=2
28	1	EF1A1_HUMAN	103	50451	5	5	3	3	0.26	Elongation factor 1-alpha 1 OS=Homo sapiens OX=9606 GN=EEF1A1 PE=1 SV=1
29	1	APRV1_HUMAN	101	37139	2	2	1	1	0.11	Retroviral-like aspartic protease 1 OS=Homo sapiens OX=9606 GN=ASPRV1 PE=1 SV=1
30	1	HSPB1_HUMAN	100	22826	3	3	2	2	0.4	Heat shock protein beta-1 OS=Homo sapiens OX=9606 GN=HSPB1 PE=1 SV=2
31	1	RL13_HUMAN	97	24304	2	2	2	2	0.37	60S ribosomal protein L13 OS=Homo sapiens OX=9606 GN=RPL13 PE=1 SV=4
32	1	SBSN_HUMAN	95	60562	3	3	2	2	0.14	Suprabasin OS=Homo sapiens OX=9606 GN=SBSN PE=1 SV=2
33	1	RL7_HUMAN	82	29264	1	1	1	1	0.14	60S ribosomal protein L7 OS=Homo sapiens OX=9606 GN=RPL7 PE=1 SV=1
34	1	FILA_HUMAN	82	435036	4	4	3	3	0.03	Filaggrin OS=Homo sapiens OX=9606 GN=FLG PE=1 SV=3
35	1	RL7A_HUMAN	80	30148	1	1	1	1	0.14	60S ribosomal protein L7a OS=Homo sapiens OX=9606 GN=RPL7A PE=1 SV=2
36	1	MPCP_HUMAN	80	40525	2	2	1	1	0.1	Phosphate carrier protein, mitochondrial OS=Homo sapiens OX=9606 GN=SLC25A3 PE=1 SV=2
37	1	ENOA_HUMAN	77	47481	3	3	2	2	0.18	Alpha-enolase OS=Homo sapiens OX=9606 GN=ENO1 PE=1 SV=2
38	1	CATD_HUMAN	75	45037	2	2	2	2	0.19	Cathepsin D OS=Homo sapiens OX=9606 GN=CTSD PE=1 SV=1
39	1	IDE_HUMAN	75	118692	1	1	1	1	0.03	Insulin-degrading enzyme OS=Homo sapiens OX=9606 GN=IDE PE=1 SV=4
40	1	C1QBP_HUMAN	74	31742	2	2	2	2	0.27	Complement component 1 Q subcomponent-binding protein, mitochondrial OS=Homo sapiens OX=9606 GN=C1QBP PE=1 SV=1
41	1	PSA4_HUMAN	72	29750	1	1	1	1	0.14	Proteasome subunit alpha type-4 OS=Homo sapiens OX=9606 GN=PSMA4 PE=1 SV=1
42	1	RS2_HUMAN	60	31590	3	3	2	2	0.27	40S ribosomal protein S2 OS=Homo sapiens OX=9606 GN=RPS2 PE=1 SV=2
43	1	RS3A_HUMAN	57	30154	2	2	2	2	0.29	40S ribosomal protein S3a OS=Homo sapiens OX=9606 GN=RPS3A PE=1 SV=2
44	1	PLAK_HUMAN	56	82434	1	1	1	1	0.05	Junction plakoglobin OS=Homo sapiens OX=9606 GN=JUP PE=1 SV=3
45	1	PRDX1_HUMAN	56	22324	1	1	1	1	0.19	Peroxiredoxin-1 OS=Homo sapiens OX=9606 GN=PRDX1 PE=1 SV=1
46	1	S10AB_HUMAN	52	11847	1	1	1	1	0.37	Protein S100-A11 OS=Homo sapiens OX=9606 GN=S100A11 PE=1 SV=2

## Sheet: Bande 8
Family	Member	Accession	Score	Mass	Num. of matches	Num. of significant matches	Num. of sequences	Num. of significant sequences	emPAI	Description
1	1	G45IP_HUMAN	361	25425	17	17	8	8	2.24	Growth arrest and DNA damage-inducible proteins-interacting protein 1 OS=Homo sapiens OX=9606 GN=GADD45GIP1 PE=1 SV=1
4	1	RM24_HUMAN	316	25013	22	22	6	6	1.45	39S ribosomal protein L24, mitochondrial OS=Homo sapiens OX=9606 GN=MRPL24 PE=1 SV=1
5	1	RM02_HUMAN	304	33565	8	8	4	4	0.57	39S ribosomal protein L2, mitochondrial OS=Homo sapiens OX=9606 GN=MRPL2 PE=1 SV=2
7	1	RS8_HUMAN	234	24475	8	8	4	4	0.84	40S ribosomal protein S8 OS=Homo sapiens OX=9606 GN=RPS8 PE=1 SV=2
8	1	RM09_HUMAN	230	30395	14	14	8	8	1.68	39S ribosomal protein L9, mitochondrial OS=Homo sapiens OX=9606 GN=MRPL9 PE=1 SV=2
9	1	RM48_HUMAN	136	24034	3	3	2	2	0.36	39S ribosomal protein L48, mitochondrial OS=Homo sapiens OX=9606 GN=MRPL48 PE=1 SV=2
10	1	ICT1_HUMAN	132	23843	3	3	2	2	0.37	Peptidyl-tRNA hydrolase ICT1, mitochondrial OS=Homo sapiens OX=9606 GN=MRPL58 PE=1 SV=1
11	1	RM10_HUMAN	119	29492	5	5	2	2	0.29	39S ribosomal protein L10, mitochondrial OS=Homo sapiens OX=9606 GN=MRPL10 PE=1 SV=3
12	1	MASU1_HUMAN	110	26495	3	3	2	2	0.33	Mitochondrial assembly of ribosomal large subunit protein 1 OS=Homo sapiens OX=9606 GN=MALSU1 PE=1 SV=1
13	1	RM16_HUMAN	104	28488	4	4	2	2	0.3	39S ribosomal protein L16, mitochondrial OS=Homo sapiens OX=9606 GN=MRPL16 PE=1 SV=1
14	1	RM40_HUMAN	98	24475	1	1	1	1	0.17	39S ribosomal protein L40, mitochondrial OS=Homo sapiens OX=9606 GN=MRPL40 PE=1 SV=1
15	1	HCD2_HUMAN	92	27134	1	1	1	1	0.15	3-hydroxyacyl-CoA dehydrogenase type-2 OS=Homo sapiens OX=9606 GN=HSD17B10 PE=1 SV=3
16	1	RL14_HUMAN	80	23531	2	2	1	1	0.17	60S ribosomal protein L14 OS=Homo sapiens OX=9606 GN=RPL14 PE=1 SV=4
17	1	RL19_HUMAN	78	23565	2	2	2	2	0.37	60S ribosomal protein L19 OS=Homo sapiens OX=9606 GN=RPL19 PE=1 SV=1
18	1	RL13_HUMAN	73	24304	1	1	1	1	0.17	60S ribosomal protein L13 OS=Homo sapiens OX=9606 GN=RPL13 PE=1 SV=4
19	1	KVD26_HUMAN	71	13403	2	2	1	1	0.31	Immunoglobulin kappa variable 2D-26 OS=Homo sapiens OX=9606 GN=IGKV2D-26 PE=3 SV=1
20	1	RM43_HUMAN	68	23701	2	2	2	2	0.37	39S ribosomal protein L43, mitochondrial OS=Homo sapiens OX=9606 GN=MRPL43 PE=1 SV=1
21	1	RM21_HUMAN	67	22971	2	2	2	2	0.38	39S ribosomal protein L21, mitochondrial OS=Homo sapiens OX=9606 GN=MRPL21 PE=1 SV=2
22	1	RL10A_HUMAN	65	24987	3	3	2	2	0.35	60S ribosomal protein L10a OS=Homo sapiens OX=9606 GN=RPL10A PE=1 SV=2
23	1	RL15_HUMAN	57	24245	3	3	2	2	0.36	60S ribosomal protein L15 OS=Homo sapiens OX=9606 GN=RPL15 PE=1 SV=2
24	1	RM46_HUMAN	57	31799	1	1	1	1	0.13	39S ribosomal protein L46, mitochondrial OS=Homo sapiens OX=9606 GN=MRPL46 PE=1 SV=1
25	1	RM18_HUMAN	53	20792	1	1	1	1	0.2	39S ribosomal protein L18, mitochondrial OS=Homo sapiens OX=9606 GN=MRPL18 PE=1 SV=1
26	1	RL18_HUMAN	51	21735	1	1	1	1	0.19	60S ribosomal protein L18 OS=Homo sapiens OX=9606 GN=RPL18 PE=1 SV=2
27	1	NDUS3_HUMAN	50	30337	2	2	2	2	0.28	NADH dehydrogenase [ubiquinone] iron-sulfur protein 3, mitochondrial OS=Homo sapiens OX=9606 GN=NDUFS3 PE=1 SV=1

## Sheet: Bande 9
Family	Member	Accession	Score	Mass	Num. of matches	Num. of significant matches	Num. of sequences	Num. of significant sequences	emPAI	Description
2	1	RM11_HUMAN	1112	20727	49	49	15	15	14.6	39S ribosomal protein L11, mitochondrial OS=Homo sapiens OX=9606 GN=MRPL11 PE=1 SV=1
3	1	RM22_HUMAN	957	23797	33	33	7	7	2.08	39S ribosomal protein L22, mitochondrial OS=Homo sapiens OX=9606 GN=MRPL22 PE=1 SV=1
5	1	RM48_HUMAN	709	24034	24	24	4	4	0.88	39S ribosomal protein L48, mitochondrial OS=Homo sapiens OX=9606 GN=MRPL48 PE=1 SV=2
6	1	RM12_HUMAN	663	21563	33	33	8	8	3.11	39S ribosomal protein L12, mitochondrial OS=Homo sapiens OX=9606 GN=MRPL12 PE=1 SV=2
7	1	RM13_HUMAN	625	20736	34	34	9	9	4.2	39S ribosomal protein L13, mitochondrial OS=Homo sapiens OX=9606 GN=MRPL13 PE=1 SV=1
8	1	ICT1_HUMAN	617	23843	19	19	5	5	1.22	Peptidyl-tRNA hydrolase ICT1, mitochondrial OS=Homo sapiens OX=9606 GN=MRPL58 PE=1 SV=1
9	1	RM47_HUMAN	481	29603	19	19	7	7	1.47	39S ribosomal protein L47, mitochondrial OS=Homo sapiens OX=9606 GN=MRPL47 PE=1 SV=2
10	1	RM40_HUMAN	413	24475	19	19	8	8	2.49	39S ribosomal protein L40, mitochondrial OS=Homo sapiens OX=9606 GN=MRPL40 PE=1 SV=1
11	1	RM18_HUMAN	378	20792	13	13	4	4	1.08	39S ribosomal protein L18, mitochondrial OS=Homo sapiens OX=9606 GN=MRPL18 PE=1 SV=1
12	1	RT18A_HUMAN	322	22512	22	22	7	7	2.27	39S ribosomal protein S18a, mitochondrial OS=Homo sapiens OX=9606 GN=MRPS18A PE=1 SV=1
13	1	RM21_HUMAN	295	22971	15	15	6	6	1.71	39S ribosomal protein L21, mitochondrial OS=Homo sapiens OX=9606 GN=MRPL21 PE=1 SV=2
14	1	MASU1_HUMAN	278	26495	10	10	3	3	0.54	Mitochondrial assembly of ribosomal large subunit protein 1 OS=Homo sapiens OX=9606 GN=MALSU1 PE=1 SV=1
15	1	RL18_HUMAN	242	21735	6	6	3	3	0.69	60S ribosomal protein L18 OS=Homo sapiens OX=9606 GN=RPL18 PE=1 SV=2
16	1	RL11_HUMAN	229	20468	7	7	3	3	0.75	60S ribosomal protein L11 OS=Homo sapiens OX=9606 GN=RPL11 PE=1 SV=2
17	1	RL26_HUMAN	156	17248	6	6	4	4	1.41	60S ribosomal protein L26 OS=Homo sapiens OX=9606 GN=RPL26 PE=1 SV=1
18	1	RL24_HUMAN	146	17882	2	2	1	1	0.24	60S ribosomal protein L24 OS=Homo sapiens OX=9606 GN=RPL24 PE=1 SV=1
19	1	RL12_HUMAN	140	17979	6	6	4	4	1.32	60S ribosomal protein L12 OS=Homo sapiens OX=9606 GN=RPL12 PE=1 SV=1
20	1	KVD26_HUMAN	136	13403	3	3	2	2	0.75	Immunoglobulin kappa variable 2D-26 OS=Homo sapiens OX=9606 GN=IGKV2D-26 PE=3 SV=1
21	1	RM49_HUMAN	132	19243	2	2	1	1	0.22	39S ribosomal protein L49, mitochondrial OS=Homo sapiens OX=9606 GN=MRPL49 PE=1 SV=1
22	1	RL23A_HUMAN	122	17684	6	6	3	3	0.9	60S ribosomal protein L23a OS=Homo sapiens OX=9606 GN=RPL23A PE=1 SV=1
23	1	RS11_HUMAN	103	18590	6	6	5	5	1.78	40S ribosomal protein S11 OS=Homo sapiens OX=9606 GN=RPS11 PE=1 SV=3
24	1	PSB6_HUMAN	100	25570	3	3	2	2	0.35	Proteasome subunit beta type-6 OS=Homo sapiens OX=9606 GN=PSMB6 PE=1 SV=4
25	1	RS9_HUMAN	93	22635	6	6	5	5	1.32	40S ribosomal protein S9 OS=Homo sapiens OX=9606 GN=RPS9 PE=1 SV=3
26	1	RM23_HUMAN	90	17770	4	4	2	2	0.53	39S ribosomal protein L23, mitochondrial OS=Homo sapiens OX=9606 GN=MRPL23 PE=1 SV=1
27	1	RM43_HUMAN	89	23701	6	6	4	4	0.9	39S ribosomal protein L43, mitochondrial OS=Homo sapiens OX=9606 GN=MRPL43 PE=1 SV=1
28	1	RM27_HUMAN	85	16120	2	2	1	1	0.26	39S ribosomal protein L27, mitochondrial OS=Homo sapiens OX=9606 GN=MRPL27 PE=1 SV=1
29	1	RS5_HUMAN	78	23033	2	2	1	1	0.18	40S ribosomal protein S5 OS=Homo sapiens OX=9606 GN=RPS5 PE=1 SV=4
30	1	RM17_HUMAN	73	20095	2	2	2	2	0.46	39S ribosomal protein L17, mitochondrial OS=Homo sapiens OX=9606 GN=MRPL17 PE=1 SV=1
31	1	DCD_HUMAN	70	11391	2	2	1	1	0.38	Dermcidin OS=Homo sapiens OX=9606 GN=DCD PE=1 SV=2
32	1	RL17_HUMAN	69	21611	2	2	1	1	0.19	60S ribosomal protein L17 OS=Homo sapiens OX=9606 GN=RPL17 PE=1 SV=3
33	1	PSB5_HUMAN	67	28633	1	1	1	1	0.14	Proteasome subunit beta type-5 OS=Homo sapiens OX=9606 GN=PSMB5 PE=1 SV=3
34	1	RM14_HUMAN	64	16165	1	1	1	1	0.26	39S ribosomal protein L14, mitochondrial OS=Homo sapiens OX=9606 GN=MRPL14 PE=1 SV=1
35	1	RL27A_HUMAN	61	16665	1	1	1	1	0.25	60S ribosomal protein L27a OS=Homo sapiens OX=9606 GN=RPL27A PE=1 SV=2
36	1	EIF3K_HUMAN	60	25329	1	1	1	1	0.16	Eukaryotic translation initiation factor 3 subunit K OS=Homo sapiens OX=9606 GN=EIF3K PE=1 SV=1
37	1	RS7_HUMAN	56	22113	2	2	2	2	0.41	40S ribosomal protein S7 OS=Homo sapiens OX=9606 GN=RPS7 PE=1 SV=1

## Sheet: Bande 10
Family	Member	Accession	Score	Mass	Num. of matches	Num. of significant matches	Num. of sequences	Num. of significant sequences	emPAI	Description
3	1	RM49_HUMAN	266	19243	7	7	2	2	0.47	39S ribosomal protein L49, mitochondrial OS=Homo sapiens OX=9606 GN=MRPL49 PE=1 SV=1
5	1	RM18_HUMAN	208	20792	9	9	4	4	1.05	39S ribosomal protein L18, mitochondrial OS=Homo sapiens OX=9606 GN=MRPL18 PE=1 SV=1
6	1	RM43_HUMAN	205	23701	9	9	3	3	0.6	39S ribosomal protein L43, mitochondrial OS=Homo sapiens OX=9606 GN=MRPL43 PE=1 SV=1
7	1	RM23_HUMAN	184	17770	7	7	2	2	0.52	39S ribosomal protein L23, mitochondrial OS=Homo sapiens OX=9606 GN=MRPL23 PE=1 SV=1
8	1	RM21_HUMAN	171	22971	11	11	5	5	1.25	39S ribosomal protein L21, mitochondrial OS=Homo sapiens OX=9606 GN=MRPL21 PE=1 SV=2
9	1	RS14_HUMAN	154	16434	8	8	4	4	1.46	40S ribosomal protein S14 OS=Homo sapiens OX=9606 GN=RPS14 PE=1 SV=3
10	1	RM14_HUMAN	132	16165	4	4	2	2	0.58	39S ribosomal protein L14, mitochondrial OS=Homo sapiens OX=9606 GN=MRPL14 PE=1 SV=1
11	1	RS18_HUMAN	131	17708	7	7	5	5	1.84	40S ribosomal protein S18 OS=Homo sapiens OX=9606 GN=RPS18 PE=1 SV=3
12	1	RM17_HUMAN	122	20095	9	9	4	4	1.1	39S ribosomal protein L17, mitochondrial OS=Homo sapiens OX=9606 GN=MRPL17 PE=1 SV=1
13	1	RM20_HUMAN	107	17603	4	4	2	2	0.52	39S ribosomal protein L20, mitochondrial OS=Homo sapiens OX=9606 GN=MRPL20 PE=1 SV=1
14	1	RL31_HUMAN	90	14454	2	2	1	1	0.29	60S ribosomal protein L31 OS=Homo sapiens OX=9606 GN=RPL31 PE=1 SV=1
15	1	RL12_HUMAN	84	17979	1	1	1	1	0.23	60S ribosomal protein L12 OS=Homo sapiens OX=9606 GN=RPL12 PE=1 SV=1
16	1	RL23_HUMAN	84	14970	3	3	3	3	1.09	60S ribosomal protein L23 OS=Homo sapiens OX=9606 GN=RPL23 PE=1 SV=1
17	1	RS19_HUMAN	83	16051	3	3	2	2	0.58	40S ribosomal protein S19 OS=Homo sapiens OX=9606 GN=RPS19 PE=1 SV=2
18	1	RL34_HUMAN	74	13513	2	2	1	1	0.31	60S ribosomal protein L34 OS=Homo sapiens OX=9606 GN=RPL34 PE=1 SV=3
19	1	RL22_HUMAN	72	14835	2	2	1	1	0.28	60S ribosomal protein L22 OS=Homo sapiens OX=9606 GN=RPL22 PE=1 SV=2
20	1	RS20_HUMAN	71	13478	2	2	1	1	0.31	40S ribosomal protein S20 OS=Homo sapiens OX=9606 GN=RPS20 PE=1 SV=1
21	1	H2B1B_HUMAN	69	13942	3	3	2	2	0.69	Histone H2B type 1-B OS=Homo sapiens OX=9606 GN=HIST1H2BB PE=1 SV=2
22	1	RS26L_HUMAN	65	13336	1	1	1	1	0.32	Putative 40S ribosomal protein S26-like 1 OS=Homo sapiens OX=9606 GN=RPS26P11 PE=5 SV=1
23	1	RM30_HUMAN	64	18648	2	2	1	1	0.22	39S ribosomal protein L30, mitochondrial OS=Homo sapiens OX=9606 GN=MRPL30 PE=1 SV=1
24	1	K2C5_HUMAN	62	62568	1	1	1	1	0.06	Keratin, type II cytoskeletal 5 OS=Homo sapiens OX=9606 GN=KRT5 PE=1 SV=3
25	1	RL27A_HUMAN	60	16665	1	1	1	1	0.25	60S ribosomal protein L27a OS=Homo sapiens OX=9606 GN=RPL27A PE=1 SV=2
26	1	RS16_HUMAN	59	16549	1	1	1	1	0.25	40S ribosomal protein S16 OS=Homo sapiens OX=9606 GN=RPS16 PE=1 SV=2
27	1	RT28_HUMAN	57	21001	3	3	1	1	0.19	28S ribosomal protein S28, mitochondrial OS=Homo sapiens OX=9606 GN=MRPS28 PE=1 SV=1
28	1	RM50_HUMAN	55	18484	1	1	1	1	0.22	39S ribosomal protein L50, mitochondrial OS=Homo sapiens OX=9606 GN=MRPL50 PE=1 SV=2
29	1	H3C_HUMAN	54	15318	1	1	1	1	0.27	Histone H3.3C OS=Homo sapiens OX=9606 GN=H3F3C PE=1 SV=3
30	1	RL35_HUMAN	53	14543	1	1	1	1	0.29	60S ribosomal protein L35 OS=Homo sapiens OX=9606 GN=RPL35 PE=1 SV=2
31	1	RS25_HUMAN	53	13791	1	1	1	1	0.31	40S ribosomal protein S25 OS=Homo sapiens OX=9606 GN=RPS25 PE=1 SV=1
32	1	RM32_HUMAN	51	21733	1	1	1	1	0.19	39S ribosomal protein L32, mitochondrial OS=Homo sapiens OX=9606 GN=MRPL32 PE=1 SV=1
33	1	RL28_HUMAN	50	15795	1	1	1	1	0.26	60S ribosomal protein L28 OS=Homo sapiens OX=9606 GN=RPL28 PE=1 SV=3
